# Supplementary material for: Unveiling the landscape of cytokine research in glioma immunotherapy: a scientometrics analysis
Source: Front Pharmacol. 2024 Jan 8;14:1333124. doi: 10.3389/fphar.2023.1333124 (PMC10800575; doi:10.3389/fphar.2023.1333124)
Supplement: Supplementary file 2 [file DataSheet1.xlsx]

## Sheet: ST 1
Supplementary Table 1 Number of publications per year from the top 10 countries.
Year	USA	China	Germany	Japan	Italy	UK	Switzerland	Sweden	South Korea	Belgium
2000	22	0	2	4	1	0	0	2	0	2
2001	16	0	3	7	2	1	1	0	1	0
2002	22	2	1	9	0	0	1	0	0	1
2003	25	0	2	7	2	0	0	0	0	0
2004	20	2	2	11	0	4	0	0	1	1
2005	14	2	0	5	2	0	1	1	1	0
2006	19	2	5	3	4	0	1	1	1	1
2007	24	7	1	2	1	2	2	3	2	1
2008	19	2	0	3	0	0	0	0	0	1
2009	29	7	1	0	2	0	0	2	1	1
2010	32	4	4	3	2	0	2	3	0	3
2011	22	9	3	4	4	0	0	0	2	3
2012	28	5	1	5	4	0	1	1	0	0
2013	32	8	6	0	3	1	1	3	1	0
2014	35	11	3	3	4	1	1	3	1	2
2015	30	12	8	2	2	4	5	0	0	1
2016	38	7	10	7	1	2	2	1	2	0
2017	37	13	5	5	4	3	4	4	0	2
2018	53	24	10	5	4	4	2	2	2	2
2019	35	26	13	3	6	8	4	2	1	1
2020	45	32	9	7	7	1	4	3	2	2
2021	58	59	12	4	4	8	4	4	6	2
2022	54	79	23	3	4	2	4	2	6	3
2023	54	49	12	5	4	4	3	0	5	2

## Sheet: ST 2
Supplementary Table 2 The number of publications of SCP and MCP in the top 10 countries by volume.
Country	Articles	SCP	MCP	Freq（%/1529）	MCP-Ratio
USA	763	543	220	0.499	0.288336
CHINA	362	297	65	0.236756	0.179558
GERMANY	136	54	82	0.088947	0.602941
JAPAN	107	75	32	0.0699804	0.299065
ITALY	67	44	23	0.0438195	0.343284
UK	45	24	21	0.029431	0.466667
SWITZERLAND	43	29	14	0.028123	0.325581
SWEDEN	37	31	6	0.0241988	0.162162
SOUTH KOREA	35	27	8	0.0228908	0.228571
BELGIUM	31	14	17	0.0202747	0.548387
Abbreviation: SCP refers to Single Country Publications, where all authors hail from the same nation. Conversely, MCP stands for Multiple Country Publications, denoting articles with authors from different countries, signifying international collaboration.

## Sheet: ST 3
Supplementary Table 3 Radar chart of the top five institutions in terms of publications.
Institutions	Number	H-index	ACPP	Degree Centrality
Duke University	78	41	79.6538	45
University of Pittsburgh	46	32	79.7391	33
Harvard Medical School	44	43	171.659	34
University of California, Los Angeles	41	26	85.2927	43
Capital Medical University	32	13	14.1562	16
Abbreviation: ACPP, Average number of citations per paper.

## Sheet: ST 4
Supplementary Table 4 The number of papers published per year by the top ten authors.
Author	2006	2007	2008	2009	2010	2011	2012	2013	2014	2015	2016	2017	2018	2019	2020	2021	2022	2023
SAMPSON, JOHN H.	0	0	5	5	2	3	1	7	8	3	2	4	1	0	2	0	0	2
MITCHELL, DUANE A.	0	0	4	4	1	2	2	6	0	4	0	1	3	3	3	0	1	1
OKADA, HIDEHO	1	3	1	4	2	1	2	1	2	5	1	2	1	1	0	3	3	0
BIGNER, DARELL D.	0	0	4	3	2	2	1	6	3	3	0	1	2	1	0	0	0	2
LIM, MICHAEL	0	0	0	0	1	1	3	1	2	2	3	2	2	1	1	6	0	2
HEIMBERGER, AMY B.	1	1	3	5	2	2	0	1	3	0	2	0	0	0	0	0	0	2
WELLER, MICHAEL	0	0	0	0	1	0	1	1	1	3	1	3	1	2	1	1	2	2
ARCHER, GARY E.	0	0	4	2	1	2	1	4	1	1	0	1	1	0	0	0	0	0
REARDON, DAVID A.	0	0	0	1	1	2	1	0	0	2	0	1	1	3	3	0	1	1
SIESJO, PETER	0	2	0	2	1	0	1	3	3	0	1	0	0	1	1	0	1	0

## Sheet: ST 5
Supplementary Table 5 Top 10 co-cited journals in citations.
Rank	Journal	Citations	Total Link Strength	IF	Quartile in Category
1	CANCER RESEARCH	4864	419653	11.2	Q1
2	CLINICAL CANCER RESEARCH	3880	361080	11.5	Q1
3	JOURNAL OF IMMUNOTHERAPY	3152	260163	3.9	Q2
4	NEURO-ONCOLOGY	2499	240822	15.9	Q1
5	PROCEEDINGS OF THE NATIONAL ACADEMY OF SCIENCES OF THE UNITED STATES OF AMERICA	2253	198780	11.1	Q1
6	JOURNAL OF CLINICAL ONCOLOGY	2069	340448	45.3	Q1
7	NEW ENGLAND JOURNAL OF MEDICINE	1822	191024	158.5	Q1
8	JOURNAL OF NEURO-ONCOLOGY	1812	169716	3.9	Q2
9	NATURE	1802	157634	64.8	Q1
10	JOURNAL OF EXPERIMENTAL MEDICINE	1579	140018	15.3	Q1
Abbreviation: IF, impact factor.

## Sheet: ST 6
Supplementary Table 6 The annual number of publications of the top five journals.
Year	CANCER IMMUNOLOGY IMMUNOTHERAPY	JOURNAL OF NEURO-ONCOLOGY	FRONTIERS IN IMMUNOLOGY	CLINICAL CANCER RESEARCH	NEURO-ONCOLOGY
2000	3	2	0	1	0
2001	5	2	0	1	0
2002	9	3	0	2	0
2003	10	12	0	5	0
2004	11	15	0	5	1
2005	13	18	0	9	1
2006	16	23	0	10	2
2007	17	29	0	11	2
2008	21	30	0	14	3
2009	24	32	0	15	4
2010	27	33	0	16	5
2011	32	36	0	17	8
2012	34	38	0	17	9
2013	39	44	0	19	9
2014	39	45	0	22	11
2015	41	48	0	25	13
2016	46	49	1	29	19
2017	47	50	2	33	22
2018	52	51	3	36	25
2019	54	53	6	37	30
2020	55	56	11	39	32
2021	57	57	22	41	33
2022	58	57	39	42	36
2023	59	58	47	42	41

## Sheet: ST 7
Supplementary Table 7 Cytokine research for glioma immunotherapy in journals with high impact factors (IF 2022>20).
Title	Journal
Actively personalized vaccination trial for newly diagnosed glioblastoma	NATURE
Siglec-9 acts as an immune-checkpoint molecule on macrophages in glioblastoma, restricting T-cell priming and immunotherapy response	NATURE CANCER
Macrophage Polarization Contributes to Glioblastoma Eradication by Combination Immunovirotherapy and Immune Checkpoint Blockade	CANCER CELL
Neoadjuvant anti-PD-1 immunotherapy promotes a survival benefit with intratumoral and systemic immune responses in recurrent glioblastoma	NATURE MEDICINE
Neutralizing IL-8 potentiates immune checkpoint blockade efficacy for glioma	CANCER CELL
CAR T cell killing requires the IFNγR pathway in solid but not liquid tumours	NATURE
Delivery of nitric oxide with a nanocarrier promotes tumour vessel normalization and potentiates anti-cancer therapies	NATURE NANOTECHNOLOGY
Vaccine-based immunotherapeutic approaches to gliomas and beyond	NATURE REVIEWS NEUROLOGY
Regression of Glioblastoma after Chimeric Antigen Receptor T-Cell Therapy	NEW ENGLAND JOURNAL OF MEDICINE
Induction of CD8+ T-Cell Responses Against Novel Glioma-Associated Antigen Peptides and Clinical Activity by Vaccinations With α-Type 1 Polarized Dendritic Cells and Polyinosinic-Polycytidylic Acid Stabilized by Lysine and Carboxymethylcellulose in Patients With Recurrent Malignant Glioma	JOURNAL OF CLINICAL ONCOLOGY
Myeloid-specific KDM6B inhibition sensitizes glioblastoma to PD1 blockade	NATURE CANCER
Targeting latency-associated peptide promotes antitumor immunity	SCIENCE IMMUNOLOGY
Locoregional delivery of CAR T cells to the cerebrospinal fluid for treatment of metastatic medulloblastoma and ependymoma	NATURE MEDICINE
Single-cell RNA sequencing reveals evolution of immune landscape during glioblastoma progression	NATURE IMMUNOLOGY
Immunologic Escape After Prolonged Progression-Free Survival With Epidermal Growth Factor Receptor Variant III Peptide Vaccination in Patients With Newly Diagnosed Glioblastoma	JOURNAL OF CLINICAL ONCOLOGY
Bidirectional crosstalk between PD-L1 expression and epithelial to mesenchymal transition: Significance in claudin-low breast cancer cells	MOLECULAR CANCER
Zinc cyclic di-AMP nanoparticles target and suppress tumours via endothelial STING activation and tumour-associated macrophage reinvigoration	NATURE NANOTECHNOLOGY
Dual Immunostimulatory Pathway Agonism through a Synthetic Nanocarrier Triggers Robust Anti-Tumor Immunity in Murine Glioblastoma	ADVANCED MATERIALS
Glioma targeted therapy: insight into future of molecular approaches	MOLECULAR CANCER
Antigen-Specific Immune Responses and Clinical Outcome After Vaccination With Glioma-Associated Antigen Peptides and Polyinosinic-Polycytidylic Acid Stabilized by Lysine and Carboxymethylcellulose in Children With Newly Diagnosed Malignant Brainstem and Nonbrainstem Gliomas	JOURNAL OF CLINICAL ONCOLOGY
Lysine catabolism reprograms tumour immunity through histone crotonylation	NATURE
Tetanus toxoid and CCL3 improve dendritic cell vaccines in mice and glioblastoma patients	NATURE
Neurological Autoantibody Prevalence in Epilepsy of Unknown Etiology	JAMA NEUROLOGY
Phase I trial results of iodine-131-labeled antitenascin monoclonal antibody 81C6 treatment of patients with newly diagnosed malignant gliomas	JOURNAL OF CLINICAL ONCOLOGY
Noninvasive detection of therapeutic cytolytic T cells with 18F-FHBG PET in a patient with glioma	NATURE CLINICAL PRACTICE ONCOLOGY
Targeting Aberrant DNA Double-Strand Break Repair in Triple-Negative Breast Cancer with Alpha-Particle Emitter Radiolabeled Anti-EGFR Antibody	MOLECULAR CANCER THERAPEUTICS
Tryptophan metabolism drives dynamic immunosuppressive myeloid states in IDH-mutant gliomas	NATURE CANCER
Tumor progression-related transmembrane protein aspartate-β-hydroxylase is a target for immunotherapy of hepatocellular carcinoma	JOURNAL OF HEPATOLOGY
IL4I1 Is a Metabolic Immune Checkpoint that Activates the AHR and Promotes Tumor Progression	CELL
Abbreviation: IF, impact factor.

## Sheet: ST 8
Supplementary Table 8 Top 20 co-cited references in citations
Rank	Title	Type	Frequency	Journal	First Author	Year	DOI
1	A single dose of peripherally infused EGFRvIII-directed CAR T cells mediates antigen loss and induces adaptive resistance in patients with recurrent glioblastoma	Article	80	Science Translational Medicine	Donald M. O'Rourke	2017	10.1126/scitranslmed.aaa0984
		(Clinical Trial)
2	Regression of Glioblastoma after Chimeric Antigen Receptor T-Cell Therapy	Article	73	New England Journal of Medicine	Christine E. Brown	2016	10.1056/NEJMoa1610497
		(Clinical Trial)
3	The 2016 World Health Organization Classification of Tumors of the Central Nervous System: a summary	Review	54	Acta Neuropathologica	David N. Louis	2016	10.1007/s00401-016-1545-1
4	Radiotherapy plus concomitant and adjuvant temozolomide for glioblastoma	Article	53	New England Journal of Medicine	Roger Stupp	2005	10.1056/NEJMoa043330
		(Clinical Trial)
5	Current state of immunotherapy for glioblastoma	Review	52	Nature Reviews Clinical Oncology	Michael Lim	2018	10.1038/s41571-018-0003-5
6	Rindopepimut with temozolomide for patients with newly diagnosed, EGFRvIII-expressing glioblastoma (ACT IV): a randomised, double-blind, international phase 3 trial	Article	51	The Lancet Oncology	Michael Weller	2017	10.1016/S1470-2045(17)30517-X
		(Clinical Trial)
7	HER2-Specific Chimeric Antigen Receptor-Modified Virus-Specific T Cells for Progressive Glioblastoma: A Phase 1 Dose-Escalation Trial	Article	50	JAMA Oncology	Nabil Ahmed	2017	10.1001/jamaoncol.2017.0184
		(Clinical Trial)
8	Neoadjuvant anti-PD-1 immunotherapy promotes a survival benefit with intratumoral and systemic immune responses in recurrent glioblastoma	Article	48	Nature Medicine	Timothy F. Cloughesy	2019	10.1038/s41591-018-0337-7
		(Clinical Trial)
9	Effect of Nivolumab vs Bevacizumab in Patients With Recurrent Glioblastoma: The CheckMate 143 Phase 3 Randomized Clinical Trial	Article	47	JAMA Oncology	David A. Reardon	2020	10.1001/jamaoncol.2020.1024
		(Clinical Trial)
10	T-Cell Exhaustion Signatures Vary with Tumor Type and Are Severe in Glioblastoma	Article	42	Clinical Cancer Research	Karolina Woroniecka	2018	10.1158/1078-0432.CCR-17-1846
		(Animal Trial)
11	Immunologic escape after prolonged progression-free survival with epidermal growth factor receptor variant III peptide vaccination in patients with newly diagnosed glioblastoma	Article	41	Journal of Clinical Oncology	John H. Sampson	2010	10.1200/JCO.2010.28.6963
		(Clinical Trial)
12	Durable therapeutic efficacy utilizing combinatorial blockade against IDO, CTLA-4, and PD-L1 in mice with brain tumors	Article	41	Clinical Cancer Research	Derek A. Wainwright	2014	10.1158/1078-0432.CCR-14-0514
		(Animal Trial)
13	The role of microglia and macrophages in glioma maintenance and progression	Review	41	Nature Neuroscience	Dolores Hambardzumyan	2016	10.1038/nn.4185
14	PD-L1 expression and prognostic impact in glioblastoma	Article	40	Neuro-Oncology	Edjah K. Nduom	2016	10.1093/neuonc/nov172
		(Clinical Trial)
15	The Microenvironmental Landscape of Brain Tumors	Review	39	Cancer Cell	Danielle F. Quail	2017	10.1016/j.ccell.2017.02.009
16	Dendritic cell vaccination in glioblastoma patients induces systemic and intracranial T-cell responses modulated by the local central nervous system tumor microenvironment	Article	35	Clinical Cancer Research	Linda M. Liau	2005	10.1158/1078-0432.CCR-05-0464
		(Clinical Trial)
17	Glioblastoma Eradication Following Immune Checkpoint Blockade in an Orthotopic, Immunocompetent Model	Article	35	Cancer Immunology Research	David A. Reardon	2016	10.1158/2326-6066.CIR-15-0151
		(Animal Trial)
18	Sequestration of T cells in bone marrow in the setting of glioblastoma and other intracranial tumors	Article	34	Nature Medicine	Pakawat Chongsathidkiet	2018	10.1038/s41591-018-0135-2
		(Animal Trial)
19	Induction of CD8+ T-cell responses against novel glioma-associated antigen peptides and clinical activity by vaccinations with {alpha}-type 1 polarized dendritic cells and polyinosinic-polycytidylic acid stabilized by lysine and carboxymethylcellulose in patients with recurrent malignant glioma	Article	33	Journal of Clinical Oncology	Hideho Okada	2011	10.1200/JCO.2010.30.7744
		(Clinical Trial)
20	EGFRvIII mCAR-modified T-cell therapy cures mice with established intracerebral glioma and generates host immunity against tumor-antigen loss	Article	32	Clinical Cancer Research	John H. Sampson	2014	10.1158/1078-0432.CCR-13-0709
		(Animal Trial)
Abbreviation: DOI, Digital Object Identifier.

## Sheet: ST 9
Supplementary Table 9 1529 original publications from the Web of Science.
Authors	Author Full Names	Article Title	Source Title	Language	Document Type	Keywords Plus	Abstract	Addresses	Affiliations	Reprint Addresses	Times Cited, WoS Core	Publisher	Publisher City	Publisher Address	ISSN	eISSN	Journal Abbreviation	Journal ISO Abbreviation	Publication Date	Publication Year	Volume	Issue	Start Page	End Page	DOI	DOI Link	Number of Pages	WoS Categories	Web of Science Index	Research Areas	IDS Number	Pubmed ID	Date of Export	UT (Unique WOS ID)
Jean, WC; Spellman, SR; Wallenfriedman, MA; Flores, CT; Kurtz, BP; Hall, WA; Low, WC	Jean, WC; Spellman, SR; Wallenfriedman, MA; Flores, CT; Kurtz, BP; Hall, WA; Low, WC	Effects of combined granulocyte-macrophage colony-stimulating factor (GM-CSF), interleukin-2, and interleukin-12 based immunotherapy against intracranial glioma in the rat	JOURNAL OF NEURO-ONCOLOGY	English	Article	ANTITUMOR-ACTIVITY; IMMUNE-RESPONSE; BRAIN-TUMORS; GENE-THERAPY; T-CELLS; VACCINATION; VACCINES; IMMUNIZATION; REGRESSION; EXPRESSION	Cytokines play a major role in the regulation of the immune system. Granulocyte-macrophage colony-stimulating factor (GM-CSF) has been shown to be useful for immunotherapy against glioma because it can stimulate dendritic cells to present tumor antigen. Interleukin-2 (IL-2) is involved in T-cell expansion, and interleukin-12 (IL-12) drives the T-helper cell type I response. Previous studies have …	Univ Minnesota, Dept Neurosurg, Minneapolis, MN 55455 USA; Univ Minnesota, Ctr Canc, Minneapolis, MN 55455 USA; Univ Minnesota, Grad Program Neurosci, Minneapolis, MN 55455 USA; Univ Minnesota, Dept Physiol, Minneapolis, MN 55455 USA; Univ Minnesota, Dept Radiat Oncol, Minneapolis, MN 55455 USA	University of Minnesota System; University of Minnesota Twin Cities; University of Minnesota System; University of Minnesota Twin Cities; University of Minnesota System; University of Minnesota Twin Cities; University of Minnesota System; University of Minnesota Twin Cities; University of Minnesota System; University of Minnesota Twin Cities	Low, WC (corresponding author), Univ Minnesota, Dept Neurosurg, 2001 6th St SE, Minneapolis, MN 55455 USA.	24	SPRINGER	NEW YORK	ONE NEW YORK PLAZA, SUITE 4600, NEW YORK, NY, UNITED STATES	0167-594X	1573-7373	J NEURO-ONCOL	J. Neuro-Oncol.	JAN	2004	66	1-2	39	49	10.1023/B:NEON.0000013477.94568.0f	http://dx.doi.org/10.1023/B:NEON.0000013477.94568.0f	11	Oncology; Clinical Neurology	Science Citation Index Expanded (SCI-EXPANDED)	Oncology; Neurosciences & Neurology	767MX	15015768	2023-10-05	WOS:000188456000005
Revoltella, RP; Menicagli, M; Campani, D	Revoltella, Roberto P.; Menicagli, Michele; Campani, Daniela	Granulocyte-macrophage colony-stimulating factor as an autocrine survival-growth factor in human gliomas	CYTOKINE	English	Article	FACTOR GM-CSF; FACTOR-RECEPTOR; CELL-LINES; TYROSINE PHOSPHORYLATION; GLIOBLASTOMA CELLS; MOLECULAR-CLONING; EXPRESSION; IMMUNOTHERAPY; VACCINATION; IDENTIFICATION	We studied the expression of Granulocyte-Macrophage Colony-Stimulating Factor (GM-CSF) and its receptors (GM-CSF.R) in 20 human brain gliomas with different tumor gradings and demonstrated constitutive high levels of both mRNA gene expression and protein production exclusively in the highest-grade tumors (WHO, III-IV grade). Five astrocytic cell lines were isolated in vitro from glioma cells, whi…	[Revoltella, Roberto P.] Natl Res Council Italy CNR, Inst Chem Phys Proc IPCF, Lab Regenerat Med, I-56126 Pisa, Italy; [Menicagli, Michele; Campani, Daniela] Univ Pisa, Dept Surg, Pisa, Italy	Consiglio Nazionale delle Ricerche (CNR); Istituto per i Processi Chimico-Fisici (IPCF-CNR); University of Pisa	Revoltella, RP (corresponding author), Natl Res Council Italy CNR, Inst Chem Phys Proc IPCF, Lab Regenerat Med, Via Derna 1, I-56126 Pisa, Italy.	36	ACADEMIC PRESS LTD- ELSEVIER SCIENCE LTD	LONDON	24-28 OVAL RD, LONDON NW1 7DX, ENGLAND	1043-4666	1096-0023	CYTOKINE	Cytokine	MAR	2012	57	3	347	359	10.1016/j.cyto.2011.11.016	http://dx.doi.org/10.1016/j.cyto.2011.11.016	13	Biochemistry & Molecular Biology; Cell Biology; Immunology	Science Citation Index Expanded (SCI-EXPANDED)	Biochemistry & Molecular Biology; Cell Biology; Immunology	900DY	22200506	2023-10-05	WOS:000300868000007
Lefranc, F; Cool, V; Velu, T; Brotchi, J; De Witte, O	Lefranc, F; Cool, V; Velu, T; Brotchi, J; De Witte, O	Granulocyte macrophage-colony stimulating factor gene transfer to induce a protective anti-tumoral immune response against the 9L rat gliosarcoma model	INTERNATIONAL JOURNAL OF ONCOLOGY	English	Article	EPIDERMAL LANGERHANS CELLS; CENTRAL-NERVOUS-SYSTEM; NECROSIS-FACTOR-ALPHA; BONE-MARROW CULTURES; DENDRITIC CELLS; BRAIN-TUMORS; GM-CSF; ANTITUMOR IMMUNITY; IN-VIVO; IMMUNOTHERAPY	The injection of irradiated tumor cells genetically engineered to express the granolocyte macrophage-colony stimulating, factor (GM-CSF) is reported as stimulating antitumoral immunity in several animal models. We used the 9L gliosarcoma rat model to investigate the potency of this strategy in relation to the central nervous system. After in vitro transduction experiments to generate 9L murine ce…	Free Univ Brussels, Dept Neurosurg, Erasme Univ Hosp, Brussels, Belgium; Free Univ Brussels, IRIBHN, Erasme Univ Hosp, Brussels, Belgium	Free University of Brussels; Universite Libre de Bruxelles; Vrije Universiteit Brussel; Universite Libre de Bruxelles; Free University of Brussels; Vrije Universiteit Brussel	Lefranc, F (corresponding author), Erasme Acad Hosp, Dept Neurosurg, 808 Route de Lennik, B-1070 Brussels, Belgium.	14	PROFESSOR D A SPANDIDOS	ATHENS	1, S MERKOURI ST, EDITORIAL OFFICE,, ATHENS 116 35, GREECE	1019-6439		INT J ONCOL	Int. J. Oncol.	MAY	2002	20	5	1077	1085			9	Oncology	Science Citation Index Expanded (SCI-EXPANDED)	Oncology	545BC	11956607	2023-10-05	WOS:000175195500029
Bota, DA; Taylor, TH; Lomeli, N; Kong, XT; Fu, BD; Schönthal, AH; Singer, S; Blumenthal, DT; Senecal, FM; Linardou, H; Rokas, E; Antoniou, DG; Schijns, VEJC; Chen, TC; Elliot, J; Stathopoulos, A	Bota, Daniela A.; Taylor, Thomas H.; Lomeli, Naomi; Kong, Xiao-Tang; Fu, Beverly D.; Schonthal, Axel H.; Singer, Samuel; Blumenthal, Deborah T.; Senecal, Frank M.; Linardou, Helena; Rokas, Evangelos; Antoniou, Dimitris G.; Schijns, Virgil E. J. C.; Chen, Thomas C.; Elliot, Joseph; Stathopoulos, Apostolos	A Prospective, Cohort Study of SITOIGANAP to Treat Glioblastoma When Given in Combination With Granulocyte-Macrophage Colony-Stimulating Factor/Cyclophosphamide/Bevacizumab/Nivolumab or Granulocyte-Macrophage Colony-Stimulating Factor/Cyclophosphamide/Bevacizumab/Pembrolizumab in Patients Who Failed Prior Treatment With Surgical Resection, Radiation, and Temozolomide	FRONTIERS IN ONCOLOGY	English	Article	SINGLE-AGENT BEVACIZUMAB; RECURRENT GLIOBLASTOMA; PHASE-III; PROGRESSION-FREE; PLUS LOMUSTINE; TRIAL; SURVIVAL; CHEMOTHERAPY; MONOTHERAPY; EFFICACY	BackgroundGlioblastoma (GBM) is the most common primary, malignant brain tumor in adults and has a poor prognosis. The median progression-free survival (mPFS) of newly diagnosed GBM is approximately 6 months. The recurrence rate approaches 100%, and the case-fatality ratio approaches one. Half the patients die within 8 months of recurrence, and 5-year survival is less than 10%. Advances in treatm…	[Bota, Daniela A.; Lomeli, Naomi; Kong, Xiao-Tang; Fu, Beverly D.] Univ Calif Irvine, Dept Neurol, Irvine, CA 92717 USA; [Bota, Daniela A.; Kong, Xiao-Tang] Univ Calif Irvine, Dept Neurol Surg, Irvine, CA 92697 USA; [Bota, Daniela A.; Taylor, Thomas H.; Kong, Xiao-Tang; Fu, Beverly D.] Univ Calif Irvine, Chao Family Comprehens Canc Ctr, Irvine, CA 92697 USA; [Taylor, Thomas H.] Univ Calif Irvine,…	University of California System; University of California Irvine; University of California System; University of California Irvine; University of California System; University of California Irvine; University of California System; University of California Irvine; University of Southern California; Hackensack University Medical Center; Tel Aviv University; Sackler Faculty of Medicine; Tel Aviv Sou…	Bota, DA (corresponding author), Univ Calif Irvine, Dept Neurol, Irvine, CA 92717 USA.;Bota, DA (corresponding author), Univ Calif Irvine, Dept Neurol Surg, Irvine, CA 92697 USA.;Bota, DA (corresponding author), Univ Calif Irvine, Chao Family Comprehens Canc Ctr, Irvine, CA 92697 USA.	0	FRONTIERS MEDIA SA	LAUSANNE	AVENUE DU TRIBUNAL FEDERAL 34, LAUSANNE, CH-1015, SWITZERLAND	2234-943X		FRONT ONCOL	Front. Oncol.	JUN 28	2022	12				10.3389/fonc.2022.934638	http://dx.doi.org/10.3389/fonc.2022.934638	9	Oncology	Science Citation Index Expanded (SCI-EXPANDED)	Oncology	2W4WR	35837107	2023-10-05	WOS:000824526400001
Chen, Y; Lin, SM; Lai, HS; Tseng, SH; Chen, WJ	Chen, Y; Lin, SM; Lai, HS; Tseng, SH; Chen, WJ	Effects of irradiated tumor vaccine and continuous localized infusion of granulocyte-macrophage colony-stimulating factor on neuroblastomas in mice	JOURNAL OF PEDIATRIC SURGERY	English	Article	ANTITUMOR IMMUNITY; MURINE NEUROBLASTOMA; GENE-THERAPY; BONE-MARROW; STAGE-4 NEUROBLASTOMA; ANTIBODY TREATMENT; DENDRITIC CELLS; GLIOMA-CELLS; INTERLEUKIN-2; MODEL	Background/Purpose: Immunomodulatory treatment has been proposed as a feasible strategy for neuroblastoma treatment. In this study, the antitumor effects of a continuous localized subcutaneous infusion of granulocyte-macrophage colony-stimulating factor (GM-CSF) into the injection site of irradiated tumor vaccine used as a source of tumor antigens on mouse neuroblastoma were investigated. Methods…	Natl Taiwan Univ Hosp, Dept Surg, Taipei 100, Taiwan	National Taiwan University; National Taiwan University Hospital	Tseng, SH (corresponding author), Natl Taiwan Univ Hosp, Dept Surg, 7 Chung Shan S Rd, Taipei 100, Taiwan.	5	W B SAUNDERS CO	PHILADELPHIA	INDEPENDENCE SQUARE WEST CURTIS CENTER, STE 300, PHILADELPHIA, PA 19106-3399 USA	0022-3468		J PEDIATR SURG	J. Pediatr. Surg.	SEP	2002	37	9	1298	1304	10.1053/jpsu.2002.34995	http://dx.doi.org/10.1053/jpsu.2002.34995	7	Pediatrics; Surgery	Science Citation Index Expanded (SCI-EXPANDED)	Pediatrics; Surgery	591LJ	12194120	2023-10-05	WOS:000177881400010
Iwadate, Y; Yamaura, A; Sakiyama, S; Sato, Y; Tagawa, M	Iwadate, Y; Yamaura, A; Sakiyama, S; Sato, Y; Tagawa, M	Glioma-specific cytotoxic T cells can be effectively induced by subcutaneous vaccination of irradiated wild-type tumor cells without artificial cytokine production	INTERNATIONAL JOURNAL OF ONCOLOGY	English	Article	COLONY-STIMULATING FACTOR; METASTATIC BRAIN-TUMORS; THYMIDINE KINASE GENE; INTRACRANIAL TUMORS; ACQUIRED-IMMUNITY; EXPRESSION; INTERLEUKIN-2; THERAPY; IL-2; TRANSPLANTATION	Effective induction of systemic antitumor immunity is a crucial step for success of immune gene therapy for intracerebral gliomas. We examined in this study the ability to induce glioma-specific cytotoxic T lymphocytes (CTL) by subcutaneous (s.c.) immunization of irradiated whole-tumor cell vaccine with or without artificial cytokine production, and also examined in vivo efficacy of the induced C…	Chiba Univ, Grad Sch Med, Dept Neurol Surg, Chuo Ku, Chiba 2608670, Japan; Chiba Canc Ctr, Div Biochem, Chuo Ku, Chiba 2600801, Japan; Chiba Canc Ctr, Div Diagnost Imaging, Chuo Ku, Chiba 2600801, Japan; Chiba Canc Ctr, Div Pathol, Chuo Ku, Chiba 2600801, Japan	Chiba University; Chiba Cancer Center; Chiba Cancer Center; Chiba Cancer Center	Iwadate, Y (corresponding author), Chiba Univ, Grad Sch Med, Dept Neurol Surg, Chuo Ku, 1-8-1 Inohana, Chiba 2608670, Japan.	6	SPANDIDOS PUBL LTD	ATHENS	POB 18179, ATHENS, 116 10, GREECE	1019-6439	1791-2423	INT J ONCOL	Int. J. Oncol.	AUG	2003	23	2	483	488			6	Oncology	Science Citation Index Expanded (SCI-EXPANDED)	Oncology	701YB	12851699	2023-10-05	WOS:000184195600026
Driessens, G; Hamdane, M; Cool, V; Velu, T; Bruyns, C	Driessens, G; Hamdane, M; Cool, V; Velu, T; Bruyns, C	Highly successful therapeutic vaccinations combining dendritic cells and tumor cells secreting granulocyte macrophage colony-stimulating factor	CANCER RESEARCH	English	Article	POTENT ANTITUMOR RESPONSE; ANTIGEN-PRESENTING CELLS; GM-CSF; IN-VIVO; APOPTOTIC CELLS; IMMUNE-RESPONSE; GLIOMA-CELLS; VACCINES; INDUCE; IMMUNOTHERAPY	In an attempt to induce potent immune antitumor activities, we investigated, within the rat 9L gliosarcoma model, distal therapeutic vaccinations associating three therapies: dendritic cell vaccination, intratumoral granulocyte macrophage colony-stimulating factor (GMCSF) gene transfer, and tumor apoptosis induction. Vaccines of dendritic cells coinjected with processed GM-CSF secreting 9L cells …	Free Univ Brussels, Interdisciplinary Res Inst, IRIBHM, Fac Med, B-1070 Brussels, Belgium; Erasme Univ Hosp, Dept Med Oncol, Brussels, Belgium	Free University of Brussels; Universite Libre de Bruxelles; Vrije Universiteit Brussel; Universite Libre de Bruxelles	Bruyns, C (corresponding author), Free Univ Brussels, Interdisciplinary Res Inst, IRIBHM, Fac Med, 808 Route Lennik, B-1070 Brussels, Belgium.	13	AMER ASSOC CANCER RESEARCH	PHILADELPHIA	615 CHESTNUT ST, 17TH FLOOR, PHILADELPHIA, PA 19106-4404 USA	0008-5472	1538-7445	CANCER RES	Cancer Res.	NOV 15	2004	64	22	8435	8442	10.1158/0008-5472.CAN-04-0774	http://dx.doi.org/10.1158/0008-5472.CAN-04-0774	8	Oncology	Science Citation Index Expanded (SCI-EXPANDED)	Oncology	872CA	15548715	2023-10-05	WOS:000225182300042
Chen, JC; Chen, Y; Wu, JM; Su, YH; Tai, KF; Tseng, SH	Chen, JC; Chen, Y; Wu, JM; Su, YH; Tai, KF; Tseng, SH	Effects of irradiated tumor vaccine and infusion of granulocyte-macrophage colony-stimulating factor and interleukin-12 on established gliomas in rats	CANCER IMMUNOLOGY IMMUNOTHERAPY	English	Article	CONTINUOUS LOCALIZED INFUSION; GENE-TRANSFER; ANTITUMOR IMMUNITY; TH1 CELLS; CYTOKINE; EXPRESSION; THERAPY; IMMUNOTHERAPY; MODULATION; GAMMA	Purpose: We investigated granulocyte-macrophage colony-stimulating factor (GM-CSF) and interleukin-12 (IL-12) infused into the injection site of irradiated tumor vaccine (TV) as therapy for gliomas. Methods: Rats with subcutaneous RT-2 gliomas were treated with irradiated TV and/or subcutaneous infusion of GM-CSF and/or IL-12 via osmotic minipump 5 days after tumor-cell inoculation. Cytotoxic T l…	Natl Taiwan Univ, Dept Surg, Coll Med, Natl Taiwan Univ Hosp, Taipei 100, Taiwan; Tzu Chi Coll Technol, Dept Nursing, Hualien, Taiwan; Far Eastern Mem Hosp, Dept Surg, Taipei, Taiwan; Buddhist Tzu Chi Dalin Gen Hosp, Dept Surg, Chiayi, Taiwan	National Taiwan University; National Taiwan University Hospital; Tzu Chi University of Science & Technology; Far Eastern Memorial Hospital; Buddhist Tzu Chi General Hospital	Tseng, SH (corresponding author), Natl Taiwan Univ, Dept Surg, Coll Med, Natl Taiwan Univ Hosp, 7 Chung Shan S Rd, Taipei 100, Taiwan.	8	SPRINGER	NEW YORK	ONE NEW YORK PLAZA, SUITE 4600, NEW YORK, NY, UNITED STATES	0340-7004	1432-0851	CANCER IMMUNOL IMMUN	Cancer Immunol. Immunother.	JUL	2006	55	7	873	883	10.1007/s00262-005-0077-7	http://dx.doi.org/10.1007/s00262-005-0077-7	11	Oncology; Immunology	Science Citation Index Expanded (SCI-EXPANDED)	Oncology; Immunology	026YI	16133106	2023-10-05	WOS:000236379000013
Tseng, SH; Chen, Y; Chang, CJ; Tai, KF; Lin, SM; Hwang, LH	Tseng, SH; Chen, Y; Chang, CJ; Tai, KF; Lin, SM; Hwang, LH	Induction of T-cell apoptosis in rats by genetically engineered glioma cells expressing granulocyte-macrophage colony-stimulating factor and B7.1	CLINICAL CANCER RESEARCH	English	Article	PRIMARY INTRACRANIAL TUMORS; ANTITUMOR IMMUNITY; GENE-TRANSFER; BRAIN-TUMOR; GM-CSF; COSTIMULATORY MOLECULES; CD28 COSTIMULATION; INTERLEUKIN-2 GENE; MEDIATED-IMMUNITY; CYCLE PROGRESSION	Purpose: To evaluate antitumor effects on intracerebral gliomas of genetically engineered tumor vaccines expressing granulocyte-macrophage colony-stimulating factor (GMCSF), B7.1, or both (combination). Experimental Design: A rat glioma cell line, RT-2, was engineered with a retroviral vector to express GM-CSF, B7.1, or combination. Tumorigenicity of engineered cells and therapeutic effects of s.…	Natl Taiwan Univ Hosp, Hepatitis Res Ctr, Taipei 100, Taiwan; Natl Taiwan Univ Hosp, Dept Surg, Taipei 100, Taiwan; Far Eastern Mem Hosp, Dept Surg, Taipei, Taiwan; Natl Taiwan Univ, Coll Med, Grad Inst Microbiol, Taipei, Taiwan	National Taiwan University; National Taiwan University Hospital; National Taiwan University; National Taiwan University Hospital; Far Eastern Memorial Hospital; National Taiwan University	Hwang, LH (corresponding author), Natl Taiwan Univ Hosp, Hepatitis Res Ctr, 7 Chung Shan S Rd, Taipei 100, Taiwan.	3	AMER ASSOC CANCER RESEARCH	PHILADELPHIA	615 CHESTNUT ST, 17TH FLOOR, PHILADELPHIA, PA 19106-4404 USA	1078-0432	1557-3265	CLIN CANCER RES	Clin. Cancer Res.	FEB 15	2005	11	4	1639	1649	10.1158/1078-0432.CCR-04-1366	http://dx.doi.org/10.1158/1078-0432.CCR-04-1366	11	Oncology	Science Citation Index Expanded (SCI-EXPANDED)	Oncology	901EU	15746069	2023-10-05	WOS:000227266600039
Herrlinger, U; Aulwurm, S; Strik, H; Weit, S; Naumann, U; Weller, M	Herrlinger, U; Aulwurm, S; Strik, H; Weit, S; Naumann, U; Weller, M	MIP-1α antagonizes the effect of a GM-CSF-enhanced subcutaneous vaccine in a mouse glioma model	JOURNAL OF NEURO-ONCOLOGY	English	Article	TUMOR-CELLS; CHEMOKINE RECEPTORS; ANTITUMOR IMMUNITY; EXPRESSION; TUMORIGENICITY; RESPONSES	Subcutaneous vaccination using granulocyte-macrophage colony-stimulating factor (GM-CSF)-transduced glioma cells substantially prolongs survival in the mouse GL261 glioma model. To potentiate the efficacy of GM-CSF-based vaccination, syngeneic C57BL/6 mice bearing pre-implanted intracerebral GL261 gliomas were vaccinated twice subcutaneously with various combinations of glioma cells retrovirally …	Univ Tubingen, Dept Neurol, Mol Neurooncol Lab, D-72076 Tubingen, Germany	Eberhard Karls University of Tubingen	Herrlinger, U (corresponding author), Univ Tubingen, Dept Neurol, Mol Neurooncol Lab, Hoppe Seyler Str 3, D-72076 Tubingen, Germany.	10	KLUWER ACADEMIC PUBL	DORDRECHT	VAN GODEWIJCKSTRAAT 30, 3311 GZ DORDRECHT, NETHERLANDS	0167-594X		J NEURO-ONCOL	J. Neuro-Oncol.	JAN	2004	66	1-2	147	154	10.1023/B:NEON.0000013497.04322.fc	http://dx.doi.org/10.1023/B:NEON.0000013497.04322.fc	8	Oncology; Clinical Neurology	Science Citation Index Expanded (SCI-EXPANDED)	Oncology; Neurosciences & Neurology	767MX	15015780	2023-10-05	WOS:000188456000017
Chen, KS; Reinshagen, C; Van Schaik, TA; Rossignoli, F; Borges, P; Mendonca, NC; Abdi, R; Simon, B; Reardon, DA; Wakimoto, H; Shah, KL	Chen, Kok-Siong; Reinshagen, Clemens; Van Schaik, Thijs A.; Rossignoli, Filippo; Borges, Paulo; Mendonca, Natalia Claire; Abdi, Reza; Simon, Brennan; Reardon, David A.; Wakimoto, Hiroaki; Shah, Khalid	Bifunctional cancer cell-based vaccine concomitantly drives direct tumor killing and antitumor immunity	SCIENCE TRANSLATIONAL MEDICINE	English	Article	COLONY-STIMULATING FACTOR; CD4(+) T-CELLS; ACTIVE-SPECIFIC IMMUNOTHERAPY; ENGINEERED DONOR LYMPHOCYTES; INTERFERON-BETA GENE; IN-VIVO; MOUSE MODEL; STEM-CELLS; LINES; SUPPRESSION	The administration of inactivated tumor cells is known to induce a potent antitumor immune response; however, the efficacy of such an approach is limited by its inability to kill tumor cells before inducing the immune responses. Unlike inactivated tumor cells, living tumor cells have the ability to track and target tumors. Here, we developed a bifunctional whole cancer cell-based therapeutic with…	[Chen, Kok-Siong; Reinshagen, Clemens; Van Schaik, Thijs A.; Rossignoli, Filippo; Borges, Paulo; Mendonca, Natalia Claire; Simon, Brennan; Wakimoto, Hiroaki; Shah, Khalid] Harvard Med Sch, Brigham & Womens Hosp, Ctr Stem Cell & Translat Immunotherapy, Boston, MA 02115 USA; [Chen, Kok-Siong; Reinshagen, Clemens; Van Schaik, Thijs A.; Rossignoli, Filippo; Borges, Paulo; Mendonca, Natalia Claire; Si…	Harvard University; Harvard Medical School; Brigham & Women's Hospital; Harvard University; Brigham & Women's Hospital; Harvard Medical School; Harvard University; Brigham & Women's Hospital; Harvard Medical School; Harvard University; Brigham & Women's Hospital; Harvard University; Dana-Farber Cancer Institute; Harvard Medical School; Harvard University; Harvard Medical School; Massachusetts Gen…	Shah, KL (corresponding author), Harvard Med Sch, Brigham & Womens Hosp, Ctr Stem Cell & Translat Immunotherapy, Boston, MA 02115 USA.;Shah, KL (corresponding author), Harvard Med Sch, Brigham & Womens Hosp, Dept Neur Surg, Boston, MA 02115 USA.;Shah, KL (corresponding author), Harvard Univ, Harvard Stem Cell Inst, Cambridge, MA 02138 USA.	4	AMER ASSOC ADVANCEMENT SCIENCE	WASHINGTON	1200 NEW YORK AVE, NW, WASHINGTON, DC 20005 USA	1946-6234	1946-6242	SCI TRANSL MED	Sci. Transl. Med.	JAN 4	2023	15	677			10.1126/scitranslmed.abo4778	http://dx.doi.org/10.1126/scitranslmed.abo4778	17	Cell Biology; Medicine, Research & Experimental	Science Citation Index Expanded (SCI-EXPANDED)	Cell Biology; Research & Experimental Medicine	8G4JQ	36599004	2023-10-05	WOS:000920312600005
Clavreul, A; Piard, N; Tanguy, JY; Gamelin, E; Rousselet, MC; Leynia, P; Menei, P	Clavreul, Anne; Piard, Nicole; Tanguy, Jean-Yves; Gamelin, Eric; Rousselet, Marie-Christine; Leynia, Pierre; Menei, Philippe	Autologous tumor cell vaccination plus infusion of GM-CSF by a programmable pump in the treatment of recurrent malignant gliomas	JOURNAL OF CLINICAL NEUROSCIENCE	English	Article	COLONY-STIMULATING FACTOR; CLINICAL-TRIAL; ADOPTIVE IMMUNOTHERAPY; PEPTIDE VACCINATION; GENE-TRANSFER; PHASE-II; IMMUNIZATION; CHEMOTHERAPY; RESPONSES; THERAPY	We report on the safety and feasibility of autologous tumor cell vaccination combined with infusion of granulocyte-macrophage colony-stimulating factor by a programmable pump in the treatment of recurrent malignant gliomas The programmable pump is a promising tool used to infuse cytokines subcutaneously for vaccination Our trial enrolled nine patients who had undergone surgery, radiation and had …	[Clavreul, Anne; Menei, Philippe] CHU Angers, Dept Neurochirurg, F-49933 Angers, France; [Clavreul, Anne; Menei, Philippe] INSERM, U646, F-49100 Angers, France; [Clavreul, Anne; Menei, Philippe] Univ Angers, UMR S646, F-49100 Angers, France; [Piard, Nicole] EFS, Angers, France; [Tanguy, Jean-Yves] CHU Angers, Dept Radiol, F-49933 Angers, France; [Gamelin, Eric; Leynia, Pierre] Reg Canc Ctr CRLCC,…	Universite d'Angers; Centre Hospitalier Universitaire d'Angers; Institut National de la Sante et de la Recherche Medicale (Inserm); Universite d'Angers; Universite d'Angers; Universite d'Angers; Centre Hospitalier Universitaire d'Angers; UNICANCER; Institut de Cancerologie de l'Ouest (ICO); Institut de cancerologie de Lorraine (ICL); Universite d'Angers; Centre Hospitalier Universitaire d'Angers	Clavreul, A (corresponding author), CHU Angers, Dept Neurochirurg, 4 Rue Larrey, F-49933 Angers, France.	20	ELSEVIER SCI LTD	OXFORD	THE BOULEVARD, LANGFORD LANE, KIDLINGTON, OXFORD OX5 1GB, OXON, ENGLAND	0967-5868	1532-2653	J CLIN NEUROSCI	J. Clin. Neurosci.	JUL	2010	17	7	842	848	10.1016/j.jocn.2009.11.017	http://dx.doi.org/10.1016/j.jocn.2009.11.017	7	Clinical Neurology; Neurosciences	Science Citation Index Expanded (SCI-EXPANDED)	Neurosciences & Neurology	611CJ	20466548	2023-10-05	WOS:000278788000005
Kaufman, HL; Bines, SD	Kaufman, Howard L.; Bines, Steven D.	OPTIM trial: a Phase III trial of an oncolytic herpes virus encoding GM-CSF for unresectable stage III or IV melanoma	FUTURE ONCOLOGY	English	Article	COLONY-STIMULATING FACTOR; SIMPLEX-VIRUS; MALIGNANT GLIOMA; CANCER-IMMUNOTHERAPY; PROTEIN-SYNTHESIS; DOMAIN; GENE; CYCLOPHOSPHAMIDE; VACCINES; TYPE-1	There are few effective treatment options available for patients with advanced melanoma. An oncolytic herpes simplex virus type 1 encoding granulocyte macrophage colony-stimulating factor (GM-CSF; Oncovex(GM-CSF)) for direct injection into accessible melanoma lesions resulted in a 28% objective response rate in a Phase II clinical trial. Responding patients demonstrated regression of both injecte…	[Kaufman, Howard L.] Rush Univ, Med Ctr, Canc Program, Tumor Immunol Lab, Chicago, IL 60612 USA; Rush Univ, Med Ctr, Dept Gen Surg, Chicago, IL 60612 USA	Rush University; Rush University	Kaufman, HL (corresponding author), Rush Univ, Med Ctr, Canc Program, Tumor Immunol Lab, 1725 W Harrison St,Suite 845, Chicago, IL 60612 USA.	158	FUTURE MEDICINE LTD	LONDON	UNITEC HOUSE, 3RD FLOOR, 2 ALBERT PLACE, FINCHLEY CENTRAL, LONDON, N3 1QB, ENGLAND	1479-6694		FUTURE ONCOL	Future Oncol.	JUN	2010	6	6	941	949	10.2217/FON.10.66	http://dx.doi.org/10.2217/FON.10.66	9	Oncology	Science Citation Index Expanded (SCI-EXPANDED)	Oncology	612XP	20528232	2023-10-05	WOS:000278939400015
Pohl-Guimaraes, F; Yang, CL; Dyson, KA; Wildes, TJ; Drake, J; Huang, JP; Flores, C; Sayour, EJ; Mitchell, DA	Pohl-Guimaraes, Fernanda; Yang, Changlin; Dyson, Kyle A.; Wildes, Tyler J.; Drake, Jeffrey; Huang, Jianping; Flores, Catherine; Sayour, Elias J.; Mitchell, Duane A.	RNA-Modified T Cells Mediate Effective Delivery of Immunomodulatory Cytokines to Brain Tumors	MOLECULAR THERAPY	English	Article	COLONY-STIMULATING FACTOR; CHIMERIC ANTIGEN RECEPTOR; MESSENGER-RNA; ADOPTIVE IMMUNOTHERAPY; GM-CSF; GLIOBLASTOMA; BARRIER; GENERATION; POTENT; MICE	With the presence of the blood-brain barrier (BBB), successful immunotherapeutic drug delivery to CNS malignancies remains a challenge. Immunomodulatory agents, such as cytokines, can reprogram the intratumoral microenvironment; however, systemic cytokine delivery has limited access to the CNS. To bypass the limitations of systemically administered cytokines, we investigated if RNA-modified T cel…	[Pohl-Guimaraes, Fernanda; Yang, Changlin; Dyson, Kyle A.; Wildes, Tyler J.; Drake, Jeffrey; Huang, Jianping; Flores, Catherine; Sayour, Elias J.; Mitchell, Duane A.] Univ Florida, UF Brain Tumor Immunotherapy Program, Preston A Wells Ctr Brain Tumor Therapy, Lillian S Wells Dept Neurosurg, POB 100265, Gainesville, FL 32610 USA	State University System of Florida; University of Florida	Mitchell, DA (corresponding author), Univ Florida, UF Brain Tumor Immunotherapy Program, Preston A Wells Ctr Brain Tumor Therapy, Lillian S Wells Dept Neurosurg, POB 100265, Gainesville, FL 32610 USA.	16	CELL PRESS	CAMBRIDGE	50 HAMPSHIRE ST, FLOOR 5, CAMBRIDGE, MA 02139 USA	1525-0016	1525-0024	MOL THER	Mol. Ther.	APR 10	2019	27	4	837	849	10.1016/j.ymthe.2018.10.007	http://dx.doi.org/10.1016/j.ymthe.2018.10.007	13	Biotechnology & Applied Microbiology; Genetics & Heredity; Medicine, Research & Experimental	Science Citation Index Expanded (SCI-EXPANDED)	Biotechnology & Applied Microbiology; Genetics & Heredity; Research & Experimental Medicine	HS6YP	30448196	2023-10-05	WOS:000464017500016
Djalilian, HR; Caicedo, E; Lessan, K; Grami, V; Le, CT; Spellman, SR; Pambuccian, S; Hall, WA; Low, WC; Ondrey, FG	Djalilian, Hamid R.; Caicedo, Emiro; Lessan, Khashayar; Grami, Vahid; Le, Chap T.; Spellman, Stephen R.; Pambuccian, Stephan; Hall, Walter A.; Low, Walter C.; Ondrey, Frank G.	Efficacy of an osmotic pump delivered, GM-CSF-based tumor vaccine in the treatment of upper aerodigestive squamous cell carcinoma in rats	CANCER IMMUNOLOGY IMMUNOTHERAPY	English	Article	COLONY-STIMULATING FACTOR; NECK-CANCER; ANTITUMOR IMMUNITY; GENE-THERAPY; HEAD; IMMUNOTHERAPY; CYTOKINES; GLIOMA; INTERLEUKIN-12; INFILTRATION	Purpose Upper aerodigestive tract (UADT) cancer has not experienced significant overall survival improvement for over 20 years, and no successful treatments for systemic disease exist. Most patients with UADT cancer experience immune suppression, therefore immune restorative therapies may offer promise for these patients. We presently tested the efficacy of granulocyte macrophage-colony stimulati…	Univ Minnesota, Dept Otolaryngol Head & Neck Surg, Minneapolis, MN 55455 USA; Univ Minnesota, Dept Neurosurg, Minneapolis, MN USA; Univ Minnesota, Div Pulm Med, Minneapolis, MN USA; Univ Minnesota, Div Pathol, Minneapolis, MN USA; Univ Minnesota, Div Biostat, Minneapolis, MN USA	University of Minnesota System; University of Minnesota Twin Cities; University of Minnesota System; University of Minnesota Twin Cities; University of Minnesota System; University of Minnesota Twin Cities; University of Minnesota System; University of Minnesota Twin Cities; University of Minnesota System; University of Minnesota Twin Cities	Ondrey, FG (corresponding author), Univ Minnesota, Dept Otolaryngol Head & Neck Surg, 420 Delaware St SE,Post Box 396, Minneapolis, MN 55455 USA.	5	SPRINGER	NEW YORK	233 SPRING STREET, NEW YORK, NY 10013 USA	0340-7004		CANCER IMMUNOL IMMUN	Cancer Immunol. Immunother.	AUG	2007	56	8	1207	1214	10.1007/s00262-006-0271-2	http://dx.doi.org/10.1007/s00262-006-0271-2	8	Oncology; Immunology	Science Citation Index Expanded (SCI-EXPANDED)	Oncology; Immunology	168ZG	17219150	2023-10-05	WOS:000246561900008
Mariani, CL; Rajon, D; Bova, FJ; Streit, WJ	Mariani, Christopher L.; Rajon, Didier; Bova, Francis J.; Streit, Wolfgang J.	Nonspecific immunotherapy with intratumoral lipopolysaccharide and zymosan A but not GM-CSF leads to an effective anti-tumor response in subcutaneous RG-2 gliomas	JOURNAL OF NEURO-ONCOLOGY	English	Article	COLONY-STIMULATING FACTOR; TUMOR-NECROSIS-FACTOR; CELL-MEDIATED SUPPRESSION; CENTRAL-NERVOUS-SYSTEM; BRAIN-TUMORS; FACTOR-ALPHA; MICROGLIA; MACROPHAGES; EXPRESSION; ENDOTOXIN	Purpose Nonspecific stimulation of cells of the immune system may be useful in generating an anti-tumor response for a variety of cancers and may work synergistically with currently available cytotoxic therapies. In this study we examined the response of syngeneic rat gliomas to treatment with several nonspecific stimulators of dendritic cells and macrophages alone or in combination with radiatio…	N Carolina State Univ, Coll Vet Med, Dept Clin Sci, Raleigh, NC 27606 USA; Univ Florida, Coll Med, McKnight Brain Inst, Dept Neurosci, Gainesville, FL USA; Univ Florida, Coll Med, McKnight Brain Inst, Dept Neurosurg, Gainesville, FL USA	North Carolina State University; State University System of Florida; University of Florida; State University System of Florida; University of Florida	Mariani, CL (corresponding author), N Carolina State Univ, Coll Vet Med, Dept Clin Sci, 4700 Hillsborough St, Raleigh, NC 27606 USA.	16	SPRINGER	NEW YORK	ONE NEW YORK PLAZA, SUITE 4600, NEW YORK, NY, UNITED STATES	0167-594X	1573-7373	J NEURO-ONCOL	J. Neuro-Oncol.	DEC	2007	85	3	231	240	10.1007/s11060-007-9415-2	http://dx.doi.org/10.1007/s11060-007-9415-2	10	Oncology; Clinical Neurology	Science Citation Index Expanded (SCI-EXPANDED)	Oncology; Neurosciences & Neurology	231AY	17568998	2023-10-05	WOS:000250920000001
Paff, M; Alexandru-Abrams, D; Hsu, FPK; Bota, DA	Paff, Michelle; Alexandru-Abrams, Daniela; Hsu, Frank P. K.; Bota, Daniela A.	The evolution of the EGFRvIII (rindopepimut) immunotherapy for glioblastoma multiforme patients	HUMAN VACCINES & IMMUNOTHERAPEUTICS	English	Review	GROWTH-FACTOR RECEPTOR; BEVACIZUMAB PLUS IRINOTECAN; DENDRITIC CELLS; T-LYMPHOCYTES; PEPTIDE VACCINATION; RADIATION-THERAPY; PHASE-II; VARIANT; BRAIN; GLIOMA	Glioblastoma Multiforme (GBM) is the most common type of brain tumor and it is uniformly fatal. The community standard of treatment for this disease is gross or subtotal resection of the tumor, followed by radiation and temozolomide. At recurrence bevacizumab can be added for increased progression free survival. Many challenges are encountered while trying to devise new drugs to treat GBM, such a…	[Paff, Michelle; Alexandru-Abrams, Daniela; Hsu, Frank P. K.; Bota, Daniela A.] Univ Calif Irvine, Dept Neurol Surg, Orange, CA 92668 USA; [Bota, Daniela A.] Univ Calif Irvine, Dept Neurol, Orange, CA 92668 USA; [Bota, Daniela A.] Univ Calif Irvine, Chao Family Comprehens Canc Ctr, Orange, CA 92668 USA	University of California System; University of California Irvine; University of California System; University of California Irvine; University of California System; University of California Irvine	Bota, DA (corresponding author), Univ Calif Irvine, Dept Neurol Surg, Orange, CA 92668 USA.	19	TAYLOR & FRANCIS INC	PHILADELPHIA	530 WALNUT STREET, STE 850, PHILADELPHIA, PA 19106 USA	2164-5515	2164-554X	HUM VACC IMMUNOTHER	Human Vaccines Immunother.	NOV	2014	10	11	3322	3331	10.4161/21645515.2014.983002	http://dx.doi.org/10.4161/21645515.2014.983002	10	Biotechnology & Applied Microbiology; Immunology	Science Citation Index Expanded (SCI-EXPANDED)	Biotechnology & Applied Microbiology; Immunology	CB1CN	25625931	2023-10-05	WOS:000349364300034
Okada, H; Villa, L; Attanucci, J; Erff, M; Fellows, WK; Lotze, MT; Pollack, IF; Chambers, WH	Okada, H; Villa, L; Attanucci, J; Erff, M; Fellows, WK; Lotze, MT; Pollack, IF; Chambers, WH	Cytokine gene therapy of gliomas: effective induction of therapeutic immunity to intracranial tumors by peripheral immunization with interleukin-4 transduced glioma cells	GENE THERAPY	English	Article	EFFECTIVE ANTITUMOR IMMUNITY; COLONY-STIMULATING FACTOR; CENTRAL-NERVOUS-SYSTEM; DENDRITIC CELLS; ESTABLISHED TUMORS; MALIGNANT GLIOMAS; THYMIDINE KINASE; RETROVIRAL VECTOR; INTERFERON-GAMMA; 9L GLIOSARCOMA	To provide a means for comparing strategies for cytokine gene therapy against intracranial (i.c.) tumors, we generated rat gliosarcoma 9L cells transfected with interleukin-4 (9L-IL4), interleukin-12 (9L-IL12), granulocyte-macrophage colony-stimulating factor (9L-GMCSF) or interferon-alpha (9L-IFN alpha). To simulate direct and highly efficient cytokine gene delivery, cytokine transfected 9L tumo…	Univ Pittsburgh, Inst Canc, Brain Tumor Ctr, Pittsburgh, PA USA; Univ Pittsburgh, Sch Med, Dept Neurol Surg, Pittsburgh, PA 15261 USA; Univ Pittsburgh, Sch Med, Dept Pathol, Pittsburgh, PA 15261 USA; Univ Pittsburgh, Sch Med, Dept Surg, Pittsburgh, PA 15261 USA; Univ Pittsburgh, Sch Med, Dept Mol Genet & Biochem, Pittsburgh, PA 15261 USA	Pennsylvania Commonwealth System of Higher Education (PCSHE); University of Pittsburgh; Pennsylvania Commonwealth System of Higher Education (PCSHE); University of Pittsburgh; Pennsylvania Commonwealth System of Higher Education (PCSHE); University of Pittsburgh; Pennsylvania Commonwealth System of Higher Education (PCSHE); University of Pittsburgh; Pennsylvania Commonwealth System of Higher Educ…	Okada, H (corresponding author), 208 Ctr Biotechnol & Bioengn, 300 Technol Dr, Pittsburgh, PA 15219 USA.	62	NATURE PUBLISHING GROUP	BASINGSTOKE	HOUNDMILLS, BASINGSTOKE RG21 6XS, HAMPSHIRE, ENGLAND	0969-7128		GENE THER	Gene Ther.	AUG	2001	8	15	1157	1166	10.1038/sj.gt.3301496	http://dx.doi.org/10.1038/sj.gt.3301496	10	Biochemistry & Molecular Biology; Biotechnology & Applied Microbiology; Genetics & Heredity; Medicine, Research & Experimental	Science Citation Index Expanded (SCI-EXPANDED)	Biochemistry & Molecular Biology; Biotechnology & Applied Microbiology; Genetics & Heredity; Research & Experimental Medicine	459QY	11509946	2023-10-05	WOS:000170263400005
Eberstål, S; Sandén, E; Fritzell, S; Darabi, A; Visse, E; Siesjö, P	Eberstal, Sofia; Sanden, Emma; Fritzell, Sara; Darabi, Anna; Visse, Edward; Siesjo, Peter	Intratumoral COX-2 inhibition enhances GM- CSF immunotherapy against established mouse GL261 brain tumors	INTERNATIONAL JOURNAL OF CANCER	English	Article	CENTRAL-NERVOUS-SYSTEM; REGULATORY T-CELLS; CYCLOOXYGENASE-2 EXPRESSION; GLIOBLASTOMA-MULTIFORME; PROGNOSTIC-SIGNIFICANCE; PROSTAGLANDIN; DIFFERENTIATION; GLIOMAS; TEMOZOLOMIDE; VACCINATION	Immunotherapy has shown effectiveness against experimental malignant brain tumors, but the clinical results have been less convincing most likely due to immunosuppression. Prostaglandin E-2 (PGE(2)) is the key immunosuppressive product of cyclooxygenase-2 (COX-2) and increased levels of PGE(2) and COX-2 have been shown in several tumor types, including brain tumors. In the current study, we repor…	[Eberstal, Sofia; Sanden, Emma; Fritzell, Sara; Darabi, Anna; Visse, Edward; Siesjo, Peter] Lund Univ, Glioma Immunotherapy Grp, Div Neurosurg, Dept Clin Sci, SE-22184 Lund, Sweden	Lund University	Eberstål, S (corresponding author), Lund Univ, Glioma Immunotherapy Grp, BMC D14, SE-22184 Lund, Sweden.	28	WILEY-BLACKWELL	HOBOKEN	111 RIVER ST, HOBOKEN 07030-5774, NJ USA	0020-7136	1097-0215	INT J CANCER	Int. J. Cancer	JUN 1	2014	134	11	2748	2753	10.1002/ijc.28607	http://dx.doi.org/10.1002/ijc.28607	6	Oncology	Science Citation Index Expanded (SCI-EXPANDED)	Oncology	AC8RO	24243648	2023-10-05	WOS:000332801700025
Dillman, RO; Nistor, GI; Keirstead, HS	Dillman, Robert O.; Nistor, Gabriel I.; Keirstead, Hans S.	Autologous dendritic cells loaded with antigens from self-renewing autologous tumor cells as patient-specific therapeutic cancer vaccines	HUMAN VACCINES & IMMUNOTHERAPEUTICS	English	Review	COLONY-STIMULATING FACTOR; ACTIVE-SPECIFIC IMMUNOTHERAPY; PHASE-II TRIAL; STAGE-IV MELANOMA; FACTOR GM-CSF; METASTATIC MELANOMA; STEM-CELLS; IMMUNE-RESPONSES; SOLID TUMORS; CROSS-PRESENTATION	A promising personal immunotherapy is autologous dendritic cells (DC) loaded ex vivo with autologous tumor antigens (ATA) derived from self-renewing autologous cancer cells. DC-ATA are suspended in granulocyte-macrophage colony stimulating factor at the time of each subcutaneous injection. Previously, irradiated autologous tumor cell vaccines have produced encouraging results in 150 cancer patien…	[Dillman, Robert O.] AIVITA Biomed Inc, Med Affairs, Irvine, CA USA; [Nistor, Gabriel I.] AIVITA Biomed Inc, Res & Dev, Irvine, CA USA; [Keirstead, Hans S.] AIVITA Biomed Inc, Adm, Irvine, CA USA; [Dillman, Robert O.] AIVITA Biomed Inc, Med Affairs, Irvine, CA 92612 USA		Dillman, RO (corresponding author), AIVITA Biomed Inc, Med Affairs, Irvine, CA 92612 USA.	0	TAYLOR & FRANCIS INC	PHILADELPHIA	530 WALNUT STREET, STE 850, PHILADELPHIA, PA 19106 USA	2164-5515	2164-554X	HUM VACC IMMUNOTHER	Human Vaccines Immunother.	DEC 31	2023	19	1			10.1080/21645515.2023.2198467	http://dx.doi.org/10.1080/21645515.2023.2198467	17	Biotechnology & Applied Microbiology; Immunology	Science Citation Index Expanded (SCI-EXPANDED)	Biotechnology & Applied Microbiology; Immunology	M9WE5	37133853	2023-10-05	WOS:000979906900001
Agarwalla, P; Barnard, Z; Fecci, P; Dranoff, G; Curry, WT	Agarwalla, Pankaj; Barnard, Zachary; Fecci, Peter; Dranoff, Glenn; Curry, William T., Jr.	Sequential Immunotherapy by Vaccination With GM-CSF-expressing Glioma Cells and CTLA-4 Blockade Effectively Treats Established Murine Intracranial Tumors	JOURNAL OF IMMUNOTHERAPY	English	Article	CENTRAL-NERVOUS-SYSTEM; BRAIN-TUMORS; COMBINATION IMMUNOTHERAPY; CLINICAL ACTIVITY; GLIOBLASTOMA; VACCINES; GROWTH; MECHANISMS; ANTIBODIES; RESPONSES	Malignant glioma is an incurable disease with a relatively short median survival. Several clinical trials have demonstrated that immunotherapy with vaccination is a safe and possibly effective way of prolonging survival. Antibody-based blockade of cytotoxic T-lymphocyte antigen 4 (CTLA-4) ligation on T lymphocytes is associated with enhanced antitumor immunity in animal models of cancer and in pa…	[Curry, William T., Jr.] Massachusetts Gen Hosp, Stephen E & Catherine Pappas Ctr Neurooncol, Dept Neurosurg, Boston, MA 02114 USA; [Dranoff, Glenn] Dana Farber Canc Inst, Dept Med Oncol Hematol Neoplasia, Boston, MA 02115 USA	Harvard University; Massachusetts General Hospital; Harvard University; Dana-Farber Cancer Institute	Curry, WT (corresponding author), Massachusetts Gen Hosp, Stephen E & Catherine Pappas Ctr Neurooncol, Dept Neurosurg, 55 Fruit St,Y9E,, Boston, MA 02114 USA.	93	LIPPINCOTT WILLIAMS & WILKINS	PHILADELPHIA	530 WALNUT ST, PHILADELPHIA, PA 19106-3621 USA	1524-9557		J IMMUNOTHER	J. Immunother.	JUN	2012	35	5	385	389	10.1097/CJI.0b013e3182562d59	http://dx.doi.org/10.1097/CJI.0b013e3182562d59	5	Oncology; Immunology; Medicine, Research & Experimental	Science Citation Index Expanded (SCI-EXPANDED)	Oncology; Immunology; Research & Experimental Medicine	942LM	22576343	2023-10-05	WOS:000304045500003
Clavreul, A; Delhaye, M; Jadaud, E; Menei, P	Clavreul, Anne; Delhaye, Manuel; Jadaud, Eric; Menei, Philippe	Effects of syngeneic cellular vaccinations alone or in combination with GM-CSF on the weakly immunogenic F98 glioma model	JOURNAL OF NEURO-ONCOLOGY	English	Article	COLONY-STIMULATING FACTOR; GROWTH-FACTOR-BETA; T-CELLS; TUMOR-CELLS; ZETA-CHAIN; INTRACRANIAL GLIOMA; DENDRITIC CELLS; NERVOUS-SYSTEM; GENE-THERAPY; EXPRESSION	Cancer vaccines are one approach for the treatment of brain tumors. Most experimental studies are performed on so-called immunogenic brain tumor models such as the rat 9L glioma which does not reflect characteristics of human glioblastoma. In the present study, we tested syngeneic cellular vaccinations alone or in combination with granulocyte-macrophage colony-stimulating factor (GM-CSF) on the w…	INSERM, U646, F-49100 Angers 01, France; CHU Angers, Dept Neurochirurg, F-49033 Angers 01, France; Univ Angers, F-49035 Angers 01, France; Ctr Paul Papin, F-49033 Angers 01, France	Universite d'Angers; Institut National de la Sante et de la Recherche Medicale (Inserm); Universite d'Angers; Centre Hospitalier Universitaire d'Angers; Universite d'Angers; UNICANCER; Institut de Cancerologie de l'Ouest (ICO)	Clavreul, A (corresponding author), INSERM, U646, 10 Rue Andre Boquel, F-49100 Angers 01, France.	11	SPRINGER	NEW YORK	ONE NEW YORK PLAZA, SUITE 4600, NEW YORK, NY, UNITED STATES	0167-594X	1573-7373	J NEURO-ONCOL	J. Neuro-Oncol.	AUG	2006	79	1	9	17	10.1007/s11060-005-9115-8	http://dx.doi.org/10.1007/s11060-005-9115-8	9	Oncology; Clinical Neurology	Science Citation Index Expanded (SCI-EXPANDED)	Oncology; Neurosciences & Neurology	063MK	16575532	2023-10-05	WOS:000239022300002
Pan, DS; Wei, XZ; Liu, MP; Feng, SZ; Tian, X; Feng, XL; Zhang, X	Pan, Dongsheng; Wei, Xuezhong; Liu, Minpei; Feng, Sizhe; Tian, Xiao; Feng, Xinli; Zhang, Xiang	Adenovirus mediated transfer of p53, GM-CSF and B7-1 suppresses growth and enhances immunogenicity of glioma cells	NEUROLOGICAL RESEARCH	English	Article	COLONY-STIMULATING FACTOR; WILD-TYPE P53; HUMAN-MALIGNANT GLIOMA; GENE-THERAPY; BRAIN-TUMOR; IN-VITRO; T-CELLS; APOPTOSIS; INTERLEUKIN-12; IMMUNOTHERAPY	Objectives: Malignant gliomas are good targets for gene therapy because they have been proven incurable with conventional treatments. However, malignant gliomas are genetically and physiologically highly heterogeneous, and current gene therapy interventions have been designed to target only a few variations of this kind of disease. Hence, we developed a combined gene therapy approach using a reco…	[Pan, Dongsheng; Wei, Xuezhong; Liu, Minpei; Feng, Sizhe; Tian, Xiao; Feng, Xinli] North Hosp, Inst Neurosurg, Shenyang 110016, Liaoning Prov, Peoples R China; [Pan, Dongsheng; Zhang, Xiang] Fourth Mil Med Univ, Xijing Hosp, Inst Neurosurg, Xian 710032, Peoples R China	Air Force Military Medical University	Pan, DS (corresponding author), North Hosp, Inst Neurosurg, Wenhua Rd, Shenyang 110016, Liaoning Prov, Peoples R China.	14	TAYLOR & FRANCIS LTD	ABINGDON	2-4 PARK SQUARE, MILTON PARK, ABINGDON OR14 4RN, OXON, ENGLAND	0161-6412	1743-1328	NEUROL RES	Neurol. Res.	JUN	2010	32	5	502	509	10.1179/174313209X455736	http://dx.doi.org/10.1179/174313209X455736	8	Clinical Neurology; Neurosciences	Science Citation Index Expanded (SCI-EXPANDED)	Neurosciences & Neurology	597NE	19589203	2023-10-05	WOS:000277763900009
Rampling, R; Peoples, S; Mulholland, PJ; James, A; Al-Salihi, O; Twelves, CJ; McBain, C; Jefferies, S; Jackson, A; Stewart, W; Lindnerl, J; Kutscher, S; Hilf, N; McGuigan, L; Peters, J; Hill, K; Schoor, O; Singh-Jasuja, H; Halford, SE; Ritchie, JWA	Rampling, Roy; Peoples, Sharon; Mulholland, Paul J.; James, Allan; Al-Salihi, Omar; Twelves, Christopher J.; McBain, Catherine; Jefferies, Sarah; Jackson, Alan; Stewart, Willie; Lindnerl, Juha; Kutscher, Sarah; Hilf, Norbert; McGuigan, Lesley; Peters, Jane; Hill, Karen; Schoor, Oliver; Singh-Jasuja, Harpreet; Halford, Sarah E.; Ritchie, James W. A.	A Cancer Research UK First Time in Human Phase I Trial of IMA950 (Novel Multipeptide Therapeutic Vaccine) in Patients with Newly Diagnosed Glioblastoma	CLINICAL CANCER RESEARCH	English	Article	COLONY-STIMULATING FACTOR; GM-CSF GENE; IMMUNE-RESPONSE; T-CELLS; TEMOZOLOMIDE; ADJUVANT; IMMUNOTHERAPY; HARMONIZATION; RINDOPEPIMUT; CONCOMITANT	Purpose: To perform a two-cohort, phase I safety and immunogenicity study of IMA950 in addition to standard chemoradiotherapy and adjuvant temozolomide in patients with newly diagnosed glioblastoma. IMA950 is a novel glioblastoma-specific therapeutic vaccine containing 11 tumor-associated peptides (TUMAP), identified on human leukocyte antigen (HLA) surface receptors in primary human glioblastoma…	[Rampling, Roy; James, Allan] Univ Glasgow, Beatson W Scotland Canc Ctr, Glasgow, Lanark, Scotland; [Peoples, Sharon] Western Gen Hosp, Edinburgh Ctr Neurooncol, Edinburgh, Midlothian, Scotland; [Mulholland, Paul J.] Univ Coll London Hosp, Dept Oncol, London, England; [Al-Salihi, Omar] Southampton Univ Hosp NHS Trust, Adult Neurooncol, Southampton, Hants, England; [Twelves, Christopher J.] St Jam…	Beatson Oncology Centre; University of Glasgow; University of Edinburgh; University of London; University College London; University College London Hospitals NHS Foundation Trust; University of Southampton; University Hospital Southampton NHS Foundation Trust; Cancer Research UK; University of Leeds; Christie NHS Foundation Trust; University of Manchester; Queen Elizabeth University Hospital (QEU…	Ritchie, JWA (corresponding author), Canc Res UK Ctr Drug Dev, Angel Bldg,407 St John St, London EC1V 4AD, England.	101	AMER ASSOC CANCER RESEARCH	PHILADELPHIA	615 CHESTNUT ST, 17TH FLOOR, PHILADELPHIA, PA 19106-4404 USA	1078-0432	1557-3265	CLIN CANCER RES	Clin. Cancer Res.	OCT 1	2016	22	19	4776	4785	10.1158/1078-0432.CCR-16-0506	http://dx.doi.org/10.1158/1078-0432.CCR-16-0506	10	Oncology	Science Citation Index Expanded (SCI-EXPANDED)	Oncology	DZ1VV	27225692	2023-10-05	WOS:000385630500005
Kanaya, N; Kitamura, Y; Vazquez, ML; Franco, A; Chen, KS; Schaik, TAV; Farzani, TA; Borges, P; Ichinose, T; Seddiq, W; Kuroda, S; Boland, G; Jahan, N; Fisher, D; Wakimoto, H; Shah, KL	Kanaya, Nobuhiko; Kitamura, Yohei; Vazquez, Maria Lopez; Franco, Arnaldo; Chen, Kok-Siong; Schaik, Thijs A. van; Farzani, Touraj Aligholipour; Borges, Paulo; Ichinose, Toru; Seddiq, Waleed; Kuroda, Shinji; Boland, Genevieve; Jahan, Nusrat; Fisher, David; Wakimoto, Hiroaki; Shah, Khalid	Gene-edited and-engineered stem cell platform drives immunotherapy for brain metastatic melanomas	SCIENCE TRANSLATIONAL MEDICINE	English	Article	HERPES-SIMPLEX-VIRUS; ONCOLYTIC VIROTHERAPY; MALIGNANT GLIOMA; IMMUNE-RESPONSE; HUMANIZED MICE; GM-CSF; TRIAL; ADENOVIRUS; ANTI-PD-1; BLOCKADE	Oncolytic virus therapy has shown activity against primary melanomas; however, its efficacy in brain metastases remains challenging, mainly because of the delivery and immunosuppressive nature of tumors in the brain. To address this challenge, we first established PTEN-deficient melanoma brain metastasis mouse models and char-acterized them to be more immunosuppressive compared with primary melan…	[Kanaya, Nobuhiko; Kitamura, Yohei; Vazquez, Maria Lopez; Franco, Arnaldo; Chen, Kok-Siong; Schaik, Thijs A. van; Farzani, Touraj Aligholipour; Borges, Paulo; Ichinose, Toru; Seddiq, Waleed; Wakimoto, Hiroaki; Shah, Khalid] Harvard Med Sch, Brigham & Womens Hosp, Ctr Stem Cell & Translat Immunotherapy, Boston, MA 02115 USA; [Kanaya, Nobuhiko; Kitamura, Yohei; Vazquez, Maria Lopez; Franco, Arnaldo…	Harvard University; Harvard Medical School; Brigham & Women's Hospital; Harvard University; Brigham & Women's Hospital; Harvard Medical School; Okayama University; Harvard University; Massachusetts General Hospital; Harvard Medical School; Harvard University; Massachusetts General Hospital; Harvard Medical School; Harvard University	Shah, KL (corresponding author), Harvard Med Sch, Brigham & Womens Hosp, Ctr Stem Cell & Translat Immunotherapy, Boston, MA 02115 USA.;Shah, KL (corresponding author), Harvard Med Sch, Brigham & Womens Hosp, Dept Neurosurg, Boston, MA 02115 USA.;Shah, KL (corresponding author), Harvard Univ, Harvard Stem Cell Inst, Cambridge, MA 02138 USA.	0	AMER ASSOC ADVANCEMENT SCIENCE	WASHINGTON	1200 NEW YORK AVE, NW, WASHINGTON, DC 20005 USA	1946-6234	1946-6242	SCI TRANSL MED	Sci. Transl. Med.	MAY 31	2023	15	698			10.1126/scitranslmed.ade8732	http://dx.doi.org/10.1126/scitranslmed.ade8732	17	Cell Biology; Medicine, Research & Experimental	Science Citation Index Expanded (SCI-EXPANDED)	Cell Biology; Research & Experimental Medicine	J7SM7		2023-10-05	WOS:001011583400005
Kanaya, N; Kitamura, Y; Vazquez, ML; Franco, A; Chen, KS; van Schaik, TA; Farzani, TA; Borges, P; Ichinose, T; Seddiq, W; Kuroda, S; Boland, G; Jahan, N; Fisher, D; Wakimoto, H; Shah, KL	Kanaya, Nobuhiko; Kitamura, Yohei; Lopez Vazquez, Maria; Franco, Arnaldo; Chen, Kok-Siong; van Schaik, Thijs A.; Farzani, Touraj Aligholipour; Borges, Paulo; Ichinose, Toru; Seddiq, Waleed; Kuroda, Shinji; Boland, Genevieve; Jahan, Nusrat; Fisher, David; Wakimoto, Hiroaki; Shah, Khalid	Gene-edited and -engineered stem cell platform drives immunotherapy for brain metastatic melanomas	SCIENCE TRANSLATIONAL MEDICINE	English	Article	HERPES-SIMPLEX-VIRUS; ONCOLYTIC VIROTHERAPY; MALIGNANT GLIOMA; IMMUNE-RESPONSE; HUMANIZED MICE; PHASE-I; GM-CSF; TRIAL; ADENOVIRUS; ANTI-PD-1	Oncolytic virus therapy has shown activity against primary melanomas; however, its efficacy in brain metastases remains challenging, mainly because of the delivery and immunosuppressive nature of tumors in the brain. To address this challenge, we first established PTEN-deficient melanoma brain metastasis mouse models and characterized them to be more immunosuppressive compared with primary melano…	[Kanaya, Nobuhiko; Kitamura, Yohei; Lopez Vazquez, Maria; Franco, Arnaldo; Chen, Kok-Siong; van Schaik, Thijs A.; Farzani, Touraj Aligholipour; Borges, Paulo; Ichinose, Toru; Seddiq, Waleed; Wakimoto, Hiroaki; Shah, Khalid] Harvard Med Sch, Brigham & Womens Hosp, Ctr Stem Cell & Translat Immunotherapy, Boston, MA 02115 USA; [Kanaya, Nobuhiko; Kitamura, Yohei; Lopez Vazquez, Maria; Franco, Arnaldo…	Harvard University; Brigham & Women's Hospital; Harvard Medical School; Harvard University; Harvard Medical School; Brigham & Women's Hospital; Okayama University; Harvard University; Harvard Medical School; Massachusetts General Hospital; Harvard University; Massachusetts General Hospital; Harvard Medical School; Harvard University	Shah, KL (corresponding author), Harvard Med Sch, Brigham & Womens Hosp, Ctr Stem Cell & Translat Immunotherapy, Boston, MA 02115 USA.;Shah, KL (corresponding author), Harvard Med Sch, Brigham & Womens Hosp, Dept Neurosurg, Boston, MA 02115 USA.;Shah, KL (corresponding author), Harvard Univ, Harvard Stem Cell Inst, Cambridge, MA 02138 USA.	0	AMER ASSOC ADVANCEMENT SCIENCE	WASHINGTON	1200 NEW YORK AVE, NW, WASHINGTON, DC 20005 USA	1946-6234	1946-6242	SCI TRANSL MED	Sci. Transl. Med.	MAY 31	2023	15	698			10.1126/scitranslmed.ade8732	http://dx.doi.org/10.1126/scitranslmed.ade8732	17	Cell Biology; Medicine, Research & Experimental	Science Citation Index Expanded (SCI-EXPANDED)	Cell Biology; Research & Experimental Medicine	L3DR6		2023-10-05	WOS:001022103700005
Wallace, PK; Romet-Lemonne, JL; Chokri, M; Kasper, LH; Fanger, MW; Fadul, CE	Wallace, PK; Romet-Lemonne, JL; Chokri, M; Kasper, LH; Fanger, MW; Fadul, CE	Production of macrophage-activated killer cells for targeting of glioblastoma cells with bispecific antibody to FcγRI and the epidermal growth factor receptor	CANCER IMMUNOLOGY IMMUNOTHERAPY	English	Article	COLONY-STIMULATING FACTOR; DEPENDENT CELLULAR CYTOTOXICITY; MONOCYTE-DERIVED MACROPHAGES; BLOOD DENDRITIC CELLS; MONOCLONAL-ANTIBODY; TUMOR-CELLS; MALIGNANT GLIOMA; 1,25-DIHYDROXYVITAMIN D-3; IN-VITRO; MEDIATED PHAGOCYTOSIS	Objective: The aim was to determine the ability of macrophage-activated killer cells (MAK cells) obtained from peripheral blood of normal volunteers to kill glioblastoma multiforme (GBM) cell lines. Another goal was to investigate whether a bispecific antibody (bsAb) MDX-447, recognizing the high-affinity Fc receptor for IgC (Fc gamma RI) and epidermal growth factor receptor (EGFR), would enhance…	Dartmouth Med Sch, Dept Microbiol, Lebanon, NH 03756 USA; Immuno Designed Mol, FR-75011 Paris, France	Dartmouth College	Fadul, CE (corresponding author), Dartmouth Hitchcock Med Ctr, Sect Hematol & Oncol, HB7999,1 Med Ctr Dr, Lebanon, NH 03756 USA.	28	SPRINGER	NEW YORK	233 SPRING ST, NEW YORK, NY 10013 USA	0340-7004	1432-0851	CANCER IMMUNOL IMMUN	Cancer Immunol. Immunother.	NOV	2000	49	9	493	503	10.1007/s002620000142	http://dx.doi.org/10.1007/s002620000142	11	Oncology; Immunology	Science Citation Index Expanded (SCI-EXPANDED)	Oncology; Immunology	370EX	11092616	2023-10-05	WOS:000165111500005
Parney, IF; Farr-Jones, MA; Chang, AKLJ; Petruk, KC	Parney, IF; Farr-Jones, MA; Chang, AKLJ; Petruk, KC	Human brain tumor cell culture characterization after immunostimulatory gene transfer	NEUROSURGERY	English	Article; Proceedings Paper	COLONY-STIMULATING FACTOR; HUMAN GLIOMA-CELLS; RADIATION-THERAPY; MALIGNANT GLIOMAS; VACCINATION; EXPRESSION; LINES; INTERLEUKIN-2; IMMUNOBIOLOGY; IMMUNIZATION	OBJECTIVE: Immunogene therapy is a novel cancer treatment strategy based on vaccination with irradiated autologous tumor cells transduced with immunostimulatory genes. To characterize such cells before clinical applications, we studied a human glioma cell line (D54 MG) and early passage human glioma (Ed147.BT, Ed149.BT) and melanoma (Ed141.MEL) cultures after immunostimulatory gene transfer. METH…	Univ Alberta, Dept Surg, Div Neurosurg, Mackenzie Hlth Sci Ctr 2D1 01, Edmonton, AB T6G 2R7, Canada; Univ Alberta, Dept Med Microbiol & Immunol, Edmonton, AB T6G 2R7, Canada	University of Alberta; University of Alberta	Parney, IF (corresponding author), Univ Alberta, Dept Surg, Div Neurosurg, Mackenzie Hlth Sci Ctr 2D1 01, 8440 114th St, Edmonton, AB T6G 2R7, Canada.	6	OXFORD UNIV PRESS INC	CARY	JOURNALS DEPT, 2001 EVANS RD, CARY, NC 27513 USA	0148-396X	1524-4040	NEUROSURGERY	Neurosurgery	MAY	2002	50	5	1094	1102	10.1097/00006123-200205000-00027	http://dx.doi.org/10.1097/00006123-200205000-00027	9	Clinical Neurology; Surgery	Science Citation Index Expanded (SCI-EXPANDED); Conference Proceedings Citation Index - Science (CPCI-S)	Neurosciences & Neurology; Surgery	548CC	11950413	2023-10-05	WOS:000175370100036
Brockstedt, DG; Diagana, M; Zhang, Y; Tran, K; Belmar, N; Meier, M; Yang, A; Boissiere, F; Lin, A; Chiang, YW	Brockstedt, DG; Diagana, M; Zhang, Y; Tran, K; Belmar, N; Meier, M; Yang, A; Boissiere, F; Lin, A; Chiang, YW	Development of anti-tumor immunity against a non-immunogenic mammary carcinoma through in vivo somatic GM-CSF, IL-2, and HSVtk combination gene therapy	MOLECULAR THERAPY	English	Article	VIRUS THYMIDINE KINASE; IN-VIVO; DENDRITIC CELLS; ANTITUMOR IMMUNITY; CANCER VACCINES; BREAST-CANCER; GLIOBLASTOMA-MULTIFORME; MELANOMA MODEL; LUNG-CARCINOMA; SUICIDE GENES	Gene therapy for cancer using suicide genes such as the herpes simplex virus thymidine kinase gene (HSVtk) has been explored extensively in preclinical and clinical studies. We have improved the use of HSVtk by combining it with two cytokine genes encoding granulocyte/macrophage-colony-stimulating factor (GM-CSF) and interleukin-2 (IL-2), and determined their additive/synergistic effects on tumor…	Aventis Gencell, Hayward, CA 94520 USA	Sanofi-Aventis	Brockstedt, DG (corresponding author), Cerus Corp, 2411 Stanwell Dr, Concord, CA 94520 USA.	22	CELL PRESS	CAMBRIDGE	50 HAMPSHIRE ST, FLOOR 5, CAMBRIDGE, MA 02139 USA	1525-0016	1525-0024	MOL THER	Mol. Ther.	NOV	2002	6	5	627	636	10.1006/mthe.2002.0722	http://dx.doi.org/10.1006/mthe.2002.0722	10	Biotechnology & Applied Microbiology; Genetics & Heredity; Medicine, Research & Experimental	Science Citation Index Expanded (SCI-EXPANDED)	Biotechnology & Applied Microbiology; Genetics & Heredity; Research & Experimental Medicine	615RN	12409261	2023-10-05	WOS:000179260600015
Xu, HC; Wang, QF; Lin, CN; Yin, ZL; He, XZ; Pan, J; Lu, GH; Zhang, SZ	Xu, Hongchao; Wang, Qifu; Lin, Chunnan; Yin, Zhilin; He, Xiaozheng; Pan, Jun; Lu, Guohui; Zhang, Shizhong	Synergism between cryoablation and GM-CSF: enhanced immune function of splenic dendritic cells in mice with glioma	NEUROREPORT	English	Article	ARGON-HELIUM CRYOSURGERY; IMMUNOLOGICAL RESPONSE; C6 GLIOMAS; IMMUNOTHERAPY; EPIDEMIOLOGY; RADIOTHERAPY; MECHANISMS; EFFICACY; THERAPY; CANCER	Glioma is the most common malignant primary brain tumor, and it has a poor prognosis. Studies have shown that cryoablation can activate antitumor immunoeffects by promoting the augmentation of dendritic cells (DCs). Granulocyte macrophage colony-stimulating factor (GMCSF) has been shown to be useful for immunotherapy against glioma because it can stimulate DCs to present tumor antigen. Previous s…	[Xu, Hongchao; Wang, Qifu; Lin, Chunnan; Yin, Zhilin; He, Xiaozheng; Pan, Jun; Zhang, Shizhong] Southern Med Univ, Zhujiang Hosp, Dept Neurosurg, Guangzhou 510282, Guangdong, Peoples R China; [Xu, Hongchao; Wang, Qifu; Lin, Chunnan; Yin, Zhilin; He, Xiaozheng; Pan, Jun; Zhang, Shizhong] Southern Med Univ, Key Lab Brain Funct Repair & Regenerat Guangdong, Inst Neurosurg, Guangzhou 510282, Guangdon…	Southern Medical University - China; Southern Medical University - China; Guangdong Medical University; Nanchang University	Zhang, SZ (corresponding author), Southern Med Univ, Zhujiang Hosp, Neurosurg Inst Guangdong, 253 Gongye Rd, Guangzhou 510282, Guangdong, Peoples R China.	15	LIPPINCOTT WILLIAMS & WILKINS	PHILADELPHIA	TWO COMMERCE SQ, 2001 MARKET ST, PHILADELPHIA, PA 19103 USA	0959-4965	1473-558X	NEUROREPORT	Neuroreport	APR 15	2015	26	6	346	353	10.1097/WNR.0000000000000351	http://dx.doi.org/10.1097/WNR.0000000000000351	8	Neurosciences	Science Citation Index Expanded (SCI-EXPANDED)	Neurosciences & Neurology	CE8FO	25735009	2023-10-05	WOS:000352077300008
Swartz, AM; Li, QJ; Sampson, JH	Swartz, Adam M.; Li, Qi-Jing; Sampson, John H.	Rindopepimut: a promising immunotherapeutic for the treatment of glioblastoma multiforme	IMMUNOTHERAPY	English	Article	GROWTH-FACTOR RECEPTOR; PHASE-II TRIAL; PEPTIDE VACCINATION; ANTITUMOR IMMUNITY; T-CELLS; EGFRVIII; CANCER; BRAIN; CNS; EXPRESSION	Glioblastoma multiforme (GBM) is the most common and aggressive glial cell-derived primary tumor. Current standard of care for patients with GBM includes maximal tumor resection plus adjuvant radiotherapy and temozolomide chemotherapy, increasing median overall survival to a mere 15 months from diagnosis. Because these therapies are inherently nonspecific, there is an increased likelihood of off-…	[Swartz, Adam M.; Sampson, John H.] Duke Univ, Med Ctr, Dept Surg, Div Neurosurg, Durham, NC 27710 USA; [Li, Qi-Jing] Duke Univ, Med Ctr, Durham, NC 27710 USA	Duke University; Duke University	Sampson, JH (corresponding author), Duke Univ, Med Ctr, Dept Surg, Div Neurosurg, DUMC Box 3050, Durham, NC 27710 USA.	69	FUTURE MEDICINE LTD	LONDON	UNITEC HOUSE, 3RD FLOOR, 2 ALBERT PLACE, FINCHLEY CENTRAL, LONDON, N3 1QB, ENGLAND	1750-743X	1750-7448	IMMUNOTHERAPY-UK	Immunotherapy	JUN	2014	6	6	679	690	10.2217/IMT.14.21	http://dx.doi.org/10.2217/IMT.14.21	12	Immunology	Science Citation Index Expanded (SCI-EXPANDED)	Immunology	AL8KE	25186601	2023-10-05	WOS:000339386500009
Plautz, GE; Miller, DW; Barnett, GH; Stevens, GHJ; Maffett, S; Kim, J; Cohen, PA; Shu, S	Plautz, GE; Miller, DW; Barnett, GH; Stevens, GHJ; Maffett, S; Kim, J; Cohen, PA; Shu, S	T cell adoptive immunotherapy of newly diagnosed gliomas	CLINICAL CANCER RESEARCH	English	Article	COLONY-STIMULATING FACTOR; LYMPH-NODE CELLS; MINOR H-ANTIGENS; MALIGNANT GLIOMA; TUMOR-CELLS; ADJUVANT CHEMOTHERAPY; INTRACRANIAL TUMORS; METASTATIC MELANOMA; ANAPLASTIC GLIOMAS; DOWN-REGULATION	Patients with newly diagnosed gliomas were treated with adoptive transfer of ex vivo activated T lymphocytes, derived from lymph nodes (LNs) draining autologous tumor vaccines, to determine the long-term toxicity of this treatment. Twelve consecutive patients were enrolled: 2 with grade II astrocytoma, 4 with anaplastic gliomas, and 6 with glioblastoma multiforme, Patients were injected intraderm…	Cleveland Clin Fdn, Surg Res Ctr, Cleveland, OH 44195 USA; Cleveland Clin Fdn, Dept Neurol Surg, Cleveland, OH 44195 USA	Cleveland Clinic Foundation; Cleveland Clinic Foundation	Plautz, GE (corresponding author), Cleveland Clin Fdn, Surg Res Ctr, FF50,9500 Euclid Ave, Cleveland, OH 44195 USA.	131	AMER ASSOC CANCER RESEARCH	PHILADELPHIA	615 CHESTNUT ST, 17TH FLOOR, PHILADELPHIA, PA 19106-4404 USA	1078-0432	1557-3265	CLIN CANCER RES	Clin. Cancer Res.	JUN	2000	6	6	2209	2218			10	Oncology	Science Citation Index Expanded (SCI-EXPANDED)	Oncology	322ZR	10873070	2023-10-05	WOS:000087540300012
Dou, YF; Zhang, GC; Xu, DL; Fu, R; Cao, YH; Li, RY; Zhou, JS; Zhang, XH	Dou Yufeng; Zhang Guocheng; Xu Dongliang; Fu Rong; Cao Yuhong; Li Ruying; Zhou Jingshi; Zhang Xuhong	Whole-tumor-antigen-pulsed dendritic cells elicit cytotoxic T-cell response against pediatric nasopharyngeal carcinoma in vitro	MEDICAL ONCOLOGY	English	Article	MALIGNANT GLIOMA; LARGE NUMBERS; VACCINATION; GENERATION; CHILDHOOD; MATURE; MATURATION; REGRESSION; MELANOMA; SERIES	Nasopharyngeal carcinoma (NPC) is endemic in Southeast Asia. Although dendritic cell (DC)-based vaccine has emerged as a promising immunotherapy for various malignancies, its use in pediatric nasopharyngeal carcinoma (PNPC) has not been addressed. In this study, DCs isolated from peripheral blood monocytes of three pediatric patients with advanced (stage IV) NPC were incubated with whole-tumor-an…	[Dou Yufeng; Zhang Guocheng; Xu Dongliang; Fu Rong; Cao Yuhong; Li Ruying; Zhou Jingshi; Zhang Xuhong] Fourth Mil Med Univ, Dept Pediat, Xijing Hosp, Xian 710032, Shaanxi, Peoples R China	Air Force Military Medical University	Zhang, GC (corresponding author), Fourth Mil Med Univ, Dept Pediat, Xijing Hosp, 17 W Changle Rd, Xian 710032, Shaanxi, Peoples R China.	10	HUMANA PRESS INC	TOTOWA	999 RIVERVIEW DRIVE SUITE 208, TOTOWA, NJ 07512 USA	1357-0560	1559-131X	MED ONCOL	Med. Oncol.	MAR	2009	26	1	78	85	10.1007/s12032-008-9093-8	http://dx.doi.org/10.1007/s12032-008-9093-8	8	Oncology	Science Citation Index Expanded (SCI-EXPANDED)	Oncology	411KH	18810669	2023-10-05	WOS:000263648000014
Polyzoidis, S; Ashkan, K	Polyzoidis, Stavros; Ashkan, Keyoumars	DCVax®-L-Developed by Northwest Biotherapeutics	HUMAN VACCINES & IMMUNOTHERAPEUTICS	English	Review	DENDRITIC CELL VACCINATION; GLIOBLASTOMA-MULTIFORME; GLIOMA PATIENTS; T-CELLS; ADJUVANT TEMOZOLOMIDE; ANTITUMOR IMMUNITY; RECURRENT GLIOMA; MALIGNANT GLIOMA; CLINICAL-TRIAL; TUMOR VACCINE	Dendritic cell (DC) immunotherapy is emerging as a potential addition to the standard of care in the treatment of glioblastoma multiforme (GBM). In the last decade or so various research groups have conducted phase I and II trials of DC-immunotherapy on patients with newly diagnosed (ND) and recurrent GBM and other high-grade gliomas in an attempt to improve the poor prognosis. Results show an in…	[Polyzoidis, Stavros; Ashkan, Keyoumars] Kings Coll London, Kings Coll Hosp, Dept Neurosurg, London WC2R 2LS, England	King's College Hospital NHS Foundation Trust; King's College Hospital; University of London; King's College London	Polyzoidis, S (corresponding author), Kings Coll London, Kings Coll Hosp, Dept Neurosurg, London WC2R 2LS, England.	41	TAYLOR & FRANCIS INC	PHILADELPHIA	530 WALNUT STREET, STE 850, PHILADELPHIA, PA 19106 USA	2164-5515	2164-554X	HUM VACC IMMUNOTHER	Human Vaccines Immunother.	NOV	2014	10	11	3139	3145	10.4161/hv.29276	http://dx.doi.org/10.4161/hv.29276	7	Biotechnology & Applied Microbiology; Immunology	Science Citation Index Expanded (SCI-EXPANDED)	Biotechnology & Applied Microbiology; Immunology	CB1CN	25483653	2023-10-05	WOS:000349364300014
Harris-Bookman, S; Mathios, D; Martin, AM; Xia, YX; Kim, E; Xu, HY; Belcaid, Z; Polanczyk, M; Barberi, T; Theodros, D; Kim, J; Taube, JM; Burger, PC; Selby, M; Taitt, C; Korman, A; Ye, XB; Drake, CG; Brem, H; Pardoll, DM; Lim, M	Harris-Bookman, Sarah; Mathios, Dimitrios; Martin, Allison M.; Xia, Yuanxuan; Kim, Eileen; Xu, Haiying; Belcaid, Zineb; Polanczyk, Magdalena; Barberi, Theresa; Theodros, Debebe; Kim, Jennifer; Taube, Janis M.; Burger, Peter C.; Selby, Mark; Taitt, Corina; Korman, Alan; Ye, Xiaobu; Drake, Charles G.; Brem, Henry; Pardoll, Drew M.; Lim, Michael	Expression of LAG-3 and efficacy of combination treatment with anti-LAG-3 and anti-PD-1 monoclonal antibodies in glioblastoma	INTERNATIONAL JOURNAL OF CANCER	English	Article	LONG-TERM SURVIVAL; NIVOLUMAB; RADIATION; IPILIMUMAB; BLOCKADE; CD223; PD-1	Like in many tumor types, immunotherapy is currently under investigation to assess its potential efficacy in glioblastoma patients. Trials are under way to assess the efficacy of new immune checkpoint inhibitors including anti-PD-1 or CTLA4. We here investigate the expression and efficacy of a novel immune-checkpoint inhibitor, called LAG-3. We show that LAG-3 is expressed in human glioblastoma s…	[Harris-Bookman, Sarah; Mathios, Dimitrios; Xia, Yuanxuan; Kim, Eileen; Belcaid, Zineb; Kim, Jennifer; Ye, Xiaobu; Brem, Henry; Lim, Michael] Johns Hopkins Univ, Sch Med, Dept Neurosurg, Baltimore, MD 21205 USA; [Xu, Haiying; Taube, Janis M.] Johns Hopkins Univ, Sch Med, Dept Dermatol, Baltimore, MD 21205 USA; [Martin, Allison M.; Polanczyk, Magdalena; Barberi, Theresa; Theodros, Debebe; Pardoll,…	Johns Hopkins University; Johns Hopkins University; Johns Hopkins University; Johns Hopkins University; Johns Hopkins Medicine; Johns Hopkins University; Bristol-Myers Squibb; Columbia University; Johns Hopkins University; Johns Hopkins Medicine	Lim, M (corresponding author), Johns Hopkins Univ Hosp, Neurosurg Oncol & Radiat Oncol, Phipps 123,600 N Wolfe St, Baltimore, MD 21287 USA.	79	WILEY	HOBOKEN	111 RIVER ST, HOBOKEN 07030-5774, NJ USA	0020-7136	1097-0215	INT J CANCER	Int. J. Cancer	DEC 15	2018	143	12	3201	3208	10.1002/ijc.31661	http://dx.doi.org/10.1002/ijc.31661	8	Oncology	Science Citation Index Expanded (SCI-EXPANDED)	Oncology	HB5QJ	30248181	2023-10-05	WOS:000451115900014
Feng, SH; Han, S; Pan, DS; Liu, MP; Feng, XL; Dong, T; Li, W; Wei, XZ	Feng, Sizhe; Han, Song; Pan, Dongsheng; Liu, Mingpei; Feng, Xinli; Dong, Tao; Li, Wei; Wei, Xuezhong	Recombinant adenoviral vector expressing human wild-type p53, GM-CSF, and B7-1 genes suppresses the growth of glioma in vivo	TUMOR BIOLOGY	English	Article	COLONY-STIMULATING FACTOR; T-CELLS; CANCER; GLIOBLASTOMA; VACCINES; THERAPY; MOUSE; MODEL; VITRO; MICE	Malignant gliomas are the most common of primary brain tumors and have been proven incurable with conventional treatments. Evidence have shown that a recombinant adenoviral vector expressing human wild-type p53, granulocyte-macrophage colony-stimulating factor (GM-CSF), and B7-1 genes (BB-102) may have antitumor effects in vitro. In this study, we investigated the effects of BB-102-based vaccine …	[Feng, Sizhe; Han, Song; Pan, Dongsheng; Liu, Mingpei; Feng, Xinli; Dong, Tao; Li, Wei; Wei, Xuezhong] Chinese PLA, Shenyang Mil Area Command, Gen Hosp, Dept Neurosurg, Shenyang 110016, Liaoning, Peoples R China		Wei, XZ (corresponding author), Chinese PLA, Shenyang Mil Area Command, Gen Hosp, Dept Neurosurg, 83 Wenhua Rd, Shenyang 110016, Liaoning, Peoples R China.	1	SPRINGER	DORDRECHT	VAN GODEWIJCKSTRAAT 30, 3311 GZ DORDRECHT, NETHERLANDS	1010-4283	1423-0380	TUMOR BIOL	Tumor Biol.	MAY	2014	35	5	4411	4417	10.1007/s13277-013-1580-7	http://dx.doi.org/10.1007/s13277-013-1580-7	7	Oncology	Science Citation Index Expanded (SCI-EXPANDED)	Oncology	AG9SL	24408016	2023-10-05	WOS:000335759800055
Cantini, G; Pisati, F; Pessina, S; Finocchiaro, G; Pellegatta, S	Cantini, Gabriele; Pisati, Federica; Pessina, Sara; Finocchiaro, Gaetano; Pellegatta, Serena	Immunotherapy against the radial glia marker GLAST effectively triggers specific antitumor effectors without autoimmunity	ONCOIMMUNOLOGY	English	Article	GENE TRANSFECTED FIBROBLASTS; DENDRITIC CELL VACCINATION; NK CELLS; T-CELLS; ADJUVANT TEMOZOLOMIDE; INTERFERON-GAMMA; IMMUNE-RESPONSE; STEM-CELLS; TGF-BETA; GLIOBLASTOMA	The glutamate-aspartate transporter GLAST is a radial glia marker that is highly expressed in GL261 stem-like cells (GSCs). To target GLAST, we treated glioma-bearing mice with three subcutaneous injections of four GLAST peptides emulsified with Montanide ISA-51 in association with granulocyte macrophage colony-stimulating factor (GM-CSF) injections. Vaccination with GLAST peptides significantly …	[Pellegatta, Serena] Neurol Inst C Besta, Unit Mol Neurooncol, Milan, Italy; European Inst Oncol, Dept Expt Oncol, Milan, Italy	IRCCS Istituto Neurologico Besta; IRCCS European Institute of Oncology (IEO)	Pellegatta, S (corresponding author), Neurol Inst C Besta, Unit Mol Neurooncol, Milan, Italy.	17	TAYLOR & FRANCIS INC	PHILADELPHIA	530 WALNUT STREET, STE 850, PHILADELPHIA, PA 19106 USA	2162-402X		ONCOIMMUNOLOGY	OncoImmunology	SEP	2012	1	6	884	893	10.4161/onci.20637	http://dx.doi.org/10.4161/onci.20637	10	Oncology; Immunology	Science Citation Index Expanded (SCI-EXPANDED)	Oncology; Immunology	108FE	23162756	2023-10-05	WOS:000316276400011
Zhu, XM; Lu, CZ; Xiao, BG; Qiao, J; Sun, Y	Zhu, XM; Lu, CZ; Xiao, BG; Qiao, J; Sun, Y	An experimental study of dendritic cells-mediated immunotherapy against intracranial gliomas in rats	JOURNAL OF NEURO-ONCOLOGY	English	Article	CENTRAL-NERVOUS-SYSTEM; COLONY-STIMULATING FACTOR; CYTOTOXIC T-LYMPHOCYTES; IMMUNE-RESPONSE; TUMOR-CELLS; MOLECULAR-MECHANISMS; ANTITUMOR IMMUNITY; KILLER-CELLS; WISTAR RATS; BRAIN	Object: To investigate the effect of dendritic cells(DC) pulsed with apoptotic tumor cells for treatment of intracranial gliomas in rats. Methods: C6 glioma cells were injected into brain of Wistar rats under stereotactic monitor to establish an animal model of glioma. The precursors of DCs were isolated from bone marrow of rats, stimulated in vitro with recombinent rat granulocyte-macrophage col…	Fudan Univ, Huashan Hosp, Inst Neurol, Shanghai 200040, Peoples R China	Fudan University	Zhu, XM (corresponding author), Fudan Univ, Huashan Hosp, Inst Neurol, Shanghai 200040, Peoples R China.	15	SPRINGER	NEW YORK	233 SPRING ST, NEW YORK, NY 10013 USA	0167-594X	1573-7373	J NEURO-ONCOL	J. Neuro-Oncol.	AUG	2005	74	1	9	17	10.1007/s11060-004-3339-x	http://dx.doi.org/10.1007/s11060-004-3339-x	9	Oncology; Clinical Neurology	Science Citation Index Expanded (SCI-EXPANDED)	Oncology; Neurosciences & Neurology	952FZ	16078102	2023-10-05	WOS:000230990700002
Bommareddy, PK; Peters, C; Saha, D; Rabkin, SD; Kaufman, HL	Bommareddy, Praveen K.; Peters, Cole; Saha, Dipongkor; Rabkin, Samuel D.; Kaufman, Howard L.	Oncolytic Herpes Simplex Viruses as a Paradigm for the Treatment of Cancer	ANNUAL REVIEW OF CANCER BIOLOGY, VOL 2	English	Article; Book Chapter	NF-KAPPA-B; ADAPTIVE IMMUNE-RESPONSES; DENDRITIC CELLS; PROTEIN-SYNTHESIS; TALIMOGENE LAHERPAREPVEC; INTERFERON-PRODUCTION; GAMMA(1)34.5 PROTEIN; ANTITUMOR EFFICACY; MALIGNANT GLIOMAS; SIGNALING PATHWAY	Oncolytic viruses are native or modified viruses that directly kill tumor cells but spare normal tissue and promote host antitumor immunity. Recently, an oncolytic herpes simplex virus (oHSV) type 1-encoding human granulocyte-macrophage colony-stimulating factor (GM-CSF) demonstrated significant clinical benefit in a randomized phase III clinical trial for patients with advanced melanoma, leading…	[Bommareddy, Praveen K.; Kaufman, Howard L.] Rutgers Canc Inst New Jersey, Dept Surg, New Brunswick, NJ 08903 USA; [Peters, Cole; Saha, Dipongkor; Rabkin, Samuel D.] Massachusetts Gen Hosp, Dept Neurosurg, Mol Neurosurg Lab, Boston, MA 02114 USA; [Peters, Cole; Saha, Dipongkor; Rabkin, Samuel D.] Harvard Med Sch, Boston, MA 02114 USA; [Peters, Cole] Harvard Med Sch, Program Virol, Boston, MA 0211…	Rutgers State University New Brunswick; Rutgers State University Medical Center; Rutgers Cancer Institute of New Jersey; Harvard University; Massachusetts General Hospital; Harvard University; Harvard Medical School; Harvard University; Harvard Medical School	Kaufman, HL (corresponding author), Rutgers Canc Inst New Jersey, Dept Surg, New Brunswick, NJ 08903 USA.	28	ANNUAL REVIEWS	PALO ALTO	4139 EL CAMINO WAY, PO BOX 10139, PALO ALTO, CA 94303-0897 USA	2472-3428		ANNU REV CANC BIOL	Annu. Rev. Canc. Biol.		2018	2		155	173	10.1146/annurev-cancerbio-030617-050254	http://dx.doi.org/10.1146/annurev-cancerbio-030617-050254	19	Oncology	Book Citation Index – Science (BKCI-S); Science Citation Index Expanded (SCI-EXPANDED)	Oncology	BM3UN		2023-10-05	WOS:000462706100009
Chiocca, EA; Rabkin, SD	Chiocca, E. Antonio; Rabkin, Samuel D.	Oncolytic Viruses and Their Application to Cancer Immunotherapy	CANCER IMMUNOLOGY RESEARCH	English	Article	HERPES-SIMPLEX-VIRUS; GM-CSF; ANTITUMOR EFFICACY; CDNA LIBRARIES; ADENOVIRUS; CELLS; MELANOMA; THERAPY; GLIOBLASTOMA; VIROTHERAPY	Oncolytic viruses (OV) selectively replicate and kill cancer cells and spread within the tumor, while not harming normal tissue. In addition to this direct oncolytic activity, OVs are also very effective at inducing immune responses to themselves and to the infected tumor cells. OVs encompass a broad diversity of DNA and RNA viruses that are naturally cancer selective or can be genetically engine…	[Chiocca, E. Antonio] Brigham & Womens Hosp, Dept Neurosurg, Boston, MA 02115 USA; [Rabkin, Samuel D.] Harvard Univ, Sch Med, Massachusetts Gen Hosp, Dept Neurosurg, Boston, MA USA	Harvard University; Brigham & Women's Hospital; Harvard University; Harvard Medical School; Massachusetts General Hospital	Chiocca, EA (corresponding author), Brigham & Womens Hosp, Dept Neurosurg, 3rd Floor,75 Francis St, Boston, MA 02115 USA.	242	AMER ASSOC CANCER RESEARCH	PHILADELPHIA	615 CHESTNUT ST, 17TH FLOOR, PHILADELPHIA, PA 19106-4404 USA	2326-6066	2326-6074	CANCER IMMUNOL RES	Cancer Immunol. Res.	APR	2014	2	4	295	300	10.1158/2326-6066.CIR-14-0015	http://dx.doi.org/10.1158/2326-6066.CIR-14-0015	6	Oncology; Immunology	Science Citation Index Expanded (SCI-EXPANDED)	Oncology; Immunology	AM7GO	24764576	2023-10-05	WOS:000340033600003
Smilowitz, HM; Coderre, JA; Nawrocky, MM; Tu, W; Pinkerton, A; Jahng, GH; Gebbers, N; Slatkin, DN	Smilowitz, HM; Coderre, JA; Nawrocky, MM; Tu, W; Pinkerton, A; Jahng, GH; Gebbers, N; Slatkin, DN	The combination of X-ray-mediated radiosurgery and gene-mediated immunoprophylaxis for advanced intracerebral gliosarcomas in rats	JOURNAL OF NEURO-ONCOLOGY	English	Article	DENDRITIC CELLS; GM-CSF; TUMOR; THERAPY; GLIOMAS; IMMUNOTHERAPY; VACCINATION; IMMUNITY; POTENT; BEAM	Rats with advanced, imminently lethal, similar to4 mm diameter, left-sided intracerebral 9L gliosarcoma (9LGS), a well characterized malignant tumor with some similarities to human high-grade astrocytomas, were used as a therapy model 14 days post-implantation of 104 Cells. Such tumor-bearing rats die within two weeks (median, 6 days) thereafter if untreated. However, if these tumors are exposed …	Univ Connecticut, Ctr Hlth, Dept Pharmacol, Farmington, CT 06030 USA; Brookhaven Natl Lab, Dept Med, Upton, NY 11973 USA; Univ Connecticut, Ctr Hlth, Dept Diagnost Imaging & Therapeut, Farmington, CT USA; MIT, Dept Nucl Engn, Cambridge, MA 02139 USA; Univ Calif San Francisco, MR Unit, VA Med Ctr, San Francisco, CA 94143 USA	University of Connecticut; United States Department of Energy (DOE); Brookhaven National Laboratory; University of Connecticut; Massachusetts Institute of Technology (MIT); University of California System; University of California San Francisco	Smilowitz, HM (corresponding author), Univ Connecticut, Ctr Hlth, Dept Pharmacol, Farmington, CT 06030 USA.	7	SPRINGER	NEW YORK	ONE NEW YORK PLAZA, SUITE 4600, NEW YORK, NY, UNITED STATES	0167-594X	1573-7373	J NEURO-ONCOL	J. Neuro-Oncol.	MAR	2002	57	1	9	18	10.1023/A:1015709406449	http://dx.doi.org/10.1023/A:1015709406449	10	Oncology; Clinical Neurology	Science Citation Index Expanded (SCI-EXPANDED)	Oncology; Neurosciences & Neurology	571TB	12125969	2023-10-05	WOS:000176734100002
Kang, SG; Jeun, SS; Lim, JY; Yoo, DS; Huh, PW; Cho, KS; Kim, DS; Shin, HJ; Kim, JH; Kim, MC; Kang, JK	Kang, SG; Jeun, SS; Lim, JY; Yoo, DS; Huh, PW; Cho, KS; Kim, DS; Shin, HJ; Kim, JH; Kim, MC; Kang, JK	Cytotoxicity of rat marrow stromal cells against malignant glioma cells	CHILDS NERVOUS SYSTEM	English	Article	MESENCHYMAL STEM-CELLS; ACTIVATED KILLER-CELLS; COLONY-STIMULATING FACTOR; HIGH-DOSE INTERLEUKIN-2; UMBILICAL-CORD BLOOD; ADULT BONE-MARROW; IN-VITRO; T-CELLS; HEPATOCELLULAR-CARCINOMA; ADOPTIVE IMMUNOTHERAPY	Objects: Marrow stromal cells (MSCs) have been shown to have the capacity of orthodox and unorthodox plasticity. In this study, the authors tried to access in vitro cytotoxicity of MSCs from rat and also to differentiate MSCs into immune effector cell. Methods: Rat MSCs (rMSCs) were isolated by standard methodology and were activated by interleukin-2 (IL-2), interleukin-15 (IL-15), granulocyte ma…	Catholic Univ Korea, Kangnam St Marys Hosp, Coll Med, Dept Neurosurg, Seoul 137701, South Korea; Sungkyunkwan Univ, Sch Med, Samsung Med Ctr, Dept Neurosurg, Seoul 135710, South Korea; Catholic Univ Korea, Coll Med, Dept Neurosurg, Seoul 137701, South Korea; Catholic Univ Korea, Uijeongbu St Marys Hosp, Coll Med, Dept Neurosurg, Uijeongbu 480130, Gyeonggi, South Korea	Catholic University of Korea; Catholic University Korea Hospital; Sungkyunkwan University (SKKU); Samsung Medical Center; Catholic University of Korea; Catholic University of Korea	Jeun, SS (corresponding author), Catholic Univ Korea, Kangnam St Marys Hosp, Coll Med, Dept Neurosurg, 505 Banpo Dong, Seoul 137701, South Korea.	14	SPRINGER	NEW YORK	233 SPRING ST, NEW YORK, NY 10013 USA	0256-7040	1433-0350	CHILD NERV SYST	Childs Nerv. Syst.	JUL	2005	21	7	528	538	10.1007/s00381-005-1216-3	http://dx.doi.org/10.1007/s00381-005-1216-3	11	Clinical Neurology; Pediatrics; Surgery	Science Citation Index Expanded (SCI-EXPANDED)	Neurosciences & Neurology; Pediatrics; Surgery	947DT	15933882	2023-10-05	WOS:000230624300004
Tagliamonte, M; Petrizzo, A; Tornesello, ML; Buonaguro, FM; Buonaguro, L	Tagliamonte, Maria; Petrizzo, Annacarmen; Tornesello, Maria Lina; Buonaguro, Franco M.; Buonaguro, Luigi	Antigen-specific vaccines for cancer treatment	HUMAN VACCINES & IMMUNOTHERAPEUTICS	English	Review	TUMOR-CELL VACCINE; PHASE-II TRIAL; ACTIVE SPECIFIC IMMUNOTHERAPY; CYTOTOXIC T-LYMPHOCYTES; PULSED DENDRITIC CELLS; HEAT-SHOCK PROTEINS; MHC CLASS-I; METASTATIC MELANOMA; GM-CSF; DNA VACCINES	Vaccines targeting pathogens are generally effective and protective because based on foreign non-self antigens which are extremely potent in eliciting an immune response. On the contrary, efficacy of therapeutic cancer vaccines is still disappointing. One of the major reasons for such poor outcome, among others, is the difficulty of identifying tumor-specific target antigens which should be uniqu…	[Tagliamonte, Maria; Petrizzo, Annacarmen; Tornesello, Maria Lina; Buonaguro, Franco M.; Buonaguro, Luigi] IRCCS, Ist Nazl Studio & Cura Tumori, Fdn Pascale, Dept Expt Oncol,Lab Mol Biol & Viral Oncol, Naples, Italy	IRCCS Fondazione Pascale	Buonaguro, L (corresponding author), IRCCS, Ist Nazl Studio & Cura Tumori, Fdn Pascale, Dept Expt Oncol,Lab Mol Biol & Viral Oncol, Naples, Italy.	100	TAYLOR & FRANCIS INC	PHILADELPHIA	530 WALNUT STREET, STE 850, PHILADELPHIA, PA 19106 USA	2164-5515	2164-554X	HUM VACC IMMUNOTHER	Human Vaccines Immunother.	NOV	2014	10	11	3332	3346	10.4161/21645515.2014.973317	http://dx.doi.org/10.4161/21645515.2014.973317	15	Biotechnology & Applied Microbiology; Immunology	Science Citation Index Expanded (SCI-EXPANDED)	Biotechnology & Applied Microbiology; Immunology	CB1CN	25483639	2023-10-05	WOS:000349364300035
Jahan, N; Talat, H; Curry, WT	Jahan, Nusrat; Talat, Hammad; Curry, William T.	Agonist OX40 immunotherapy improves survival in glioma-bearing mice and is complementary with vaccination with irradiated GM-CSF-expressing tumor cells	NEURO-ONCOLOGY	English	Article	T-CELLS; CANCER-PATIENTS; GLIOBLASTOMA; BLOCKADE; NIVOLUMAB; ANTI-PD-1; MELANOMA; ANTIBODY; IMMUNITY; SAFETY	Glioma immunotherapy is an active area of clinical investigation. Glioma-associated immunosuppression remains an obstacle to efficacious immunotherapy, and combination approaches are likely necessary for durable success. OX40 is a member of the tumor necrosis factor receptor superfamily that is upregulated on activated lymphocytes, ligation of which results in enhanced activity and may be active …	[Jahan, Nusrat; Talat, Hammad; Curry, William T.] Massachusetts Gen Hosp, Dept Neurosurg, Translat Brain Tumor Immunotherapy Lab, Boston, MA 02114 USA	Harvard University; Massachusetts General Hospital	Curry, WT (corresponding author), Massachusetts Gen Hosp, 55 Fruit St Y9E, Boston, MA 02114 USA.	46	OXFORD UNIV PRESS INC	CARY	JOURNALS DEPT, 2001 EVANS RD, CARY, NC 27513 USA	1522-8517	1523-5866	NEURO-ONCOLOGY	Neuro-Oncology	JAN	2018	20	1	44	54	10.1093/neuonc/nox125	http://dx.doi.org/10.1093/neuonc/nox125	11	Oncology; Clinical Neurology	Science Citation Index Expanded (SCI-EXPANDED)	Oncology; Neurosciences & Neurology	FT0SO	29016879	2023-10-05	WOS:000422838400008
Burgdorf, SK; Fischer, A; Claesson, MH; Kirkin, AF; Dzhandzhugazyan, KN; Rosenberg, J	Burgdorf, S. K.; Fischer, A.; Claesson, M. H.; Kirkin, A. F.; Dzhandzhugazyan, K. N.; Rosenberg, J.	Vaccination with melanoma lysate-pulsed dendritic cells, of patients with advanced colorectal carcinoma: Report from a phase I study	JOURNAL OF EXPERIMENTAL & CLINICAL CANCER RESEARCH	English	Article	T-LYMPHOCYTE CLONES; METASTATIC MELANOMA; RECURRENT GLIOMA; HEALTH SURVEY; I/II TRIAL; TUMOR RNA; CANCER; IMMUNOTHERAPY; ANTIGENS; IMMUNIZATION	Immune therapy have shown new and exciting perspectives for cancer treatment. Aim of our study was to evaluate toxicity and possible adverse effects from vaccination of patients with advanced colorectal cancer with antologous dendritic cells (DC) pulsed with lysate from a newly developed melanoma cell line, DDM-1.13. Six patients were enrolled in the phase I trial. Autologous DCs were generated i…	Univ Copenhagen Hosp, Dept Surg Gastroenterol, Gentofte, Denmark; Univ Copenhagen, Dept Med Anat, DK-1168 Copenhagen, Denmark; DanDrit Biotech AS, Horsholm, Denmark	University of Copenhagen; University of Copenhagen	Burgdorf, SK (corresponding author), Gentofte Univ Hosp, Dept Surg Gastroenterol, Niels Andersens Vej 65, DK-2900 Copenhagen, Denmark.	18	BMC	LONDON	CAMPUS, 4 CRINAN ST, LONDON N1 9XW, ENGLAND	1756-9966		J EXP CLIN CANC RES	J. Exp. Clin. Cancer Res.	JUN	2006	25	2	201	206			6	Oncology	Science Citation Index Expanded (SCI-EXPANDED)	Oncology	065UB	16918131	2023-10-05	WOS:000239184200008
Mineharu, Y; King, GD; Muhammad, AKMG; Bannykh, S; Kroeger, KM; Liu, CY; Lowenstein, PR; Castro, MG	Mineharu, Yohei; King, Gwendalyn D.; Muhammad, A. K. M. G.; Bannykh, Serguei; Kroeger, Kurt M.; Liu, Chunyan; Lowenstein, Pedro R.; Castro, Maria G.	Engineering the Brain Tumor Microenvironment Enhances the Efficacy of Dendritic Cell Vaccination: Implications for Clinical Trial Design	CLINICAL CANCER RESEARCH	English	Article	GLIOBLASTOMA-MULTIFORME; AUTOPHAGY; GLIOMA; IMMUNOTHERAPY; SURVIVAL; THERAPY; LIGAND; DIFFERENTIATION; RESPONSIVENESS; TEMOZOLOMIDE	Purpose: Glioblastoma multiforme (GBM) is a deadly primary brain tumor. Clinical trials for GBM using dendritic cell (DC) vaccination resulted in antitumor immune responses. Herein, we tested the hypothesis that combining in situ (intratumoral) Ad-Flt3L/Ad-TK-mediated gene therapy with DC vaccination would increase therapeutic efficacy and antitumor immunity. Experimental Design: We first assesse…	[Lowenstein, Pedro R.; Castro, Maria G.] Univ Calif Los Angeles, David Geffen Sch Med, Dept Med, Los Angeles, CA 90048 USA; [Lowenstein, Pedro R.; Castro, Maria G.] Univ Calif Los Angeles, David Geffen Sch Med, Dept Mol & Med Pharmacol, Los Angeles, CA 90048 USA; [Mineharu, Yohei; King, Gwendalyn D.; Muhammad, A. K. M. G.; Kroeger, Kurt M.; Liu, Chunyan; Lowenstein, Pedro R.; Castro, Maria G.] Ce…	University of California System; University of California Los Angeles; University of California Los Angeles Medical Center; David Geffen School of Medicine at UCLA; University of California System; University of California Los Angeles; University of California Los Angeles Medical Center; David Geffen School of Medicine at UCLA; Cedars Sinai Medical Center; Cedars Sinai Medical Center	Castro, MG (corresponding author), Univ Calif Los Angeles, David Geffen Sch Med, Dept Med, 8700 Beverly Blvd,Davis Bldg 5090, Los Angeles, CA 90048 USA.	28	AMER ASSOC CANCER RESEARCH	PHILADELPHIA	615 CHESTNUT ST, 17TH FLOOR, PHILADELPHIA, PA 19106-4404 USA	1078-0432	1557-3265	CLIN CANCER RES	Clin. Cancer Res.	JUL 15	2011	17	14	4705	4718	10.1158/1078-0432.CCR-11-0915	http://dx.doi.org/10.1158/1078-0432.CCR-11-0915	14	Oncology	Science Citation Index Expanded (SCI-EXPANDED)	Oncology	793JI	21632862	2023-10-05	WOS:000292816900010
Jin, GS; Liu, FS; Chai, Q; Wang, JJ; Li, JH	Jin Gui-shan; Liu Fu-sheng; Chai Qi; Wang Jian-jao; Li Jun-hua	Fusions of dendritic cells and C6 cells transfected with TGF-β1 antisense in treatment of intracranial gliomas	CHINESE JOURNAL OF CANCER RESEARCH	English	Article	GROWTH-FACTOR-BETA; T-LYMPHOCYTES; TGF-BETA; GLIOBLASTOMA CELLS; IMMUNE ESCAPE; CLASS-I; TUMOR; VACCINATION; CANCER; IMMUNOTHERAPY	Objective: To investigate the immunotherapy efficacy of fusion cells (dendritic-C6(anti-TGF-beta 1) cells) in the treatment of intracranial gliomas. Methods: Dendritic cells were isolated from rat bone-marrow precursors stimulated in vitro with granulocyte-macrophage colony-stimulating factor (GM-CSF) and Interleukin-4 (IL-4). C6(anti-TGF-beta 1) cells originally from C6 cell line of a rat gliobl…	[Jin Gui-shan; Liu Fu-sheng; Chai Qi; Wang Jian-jao; Li Jun-hua] Capital Univ Med Sci, Beijing Neurosurg Inst, Beijing 100050, Peoples R China	Capital Medical University	Jin, GS (corresponding author), Capital Univ Med Sci, Beijing Neurosurg Inst, Beijing 100050, Peoples R China.	0	CHINESE JOURNAL CANCER RESEARCH CO	BEIJING	LTD PEKING U CANCER HOSP & INST, NO 52, FUCHENG RD, HAIDIAN, BEIJING, 100142, PEOPLES R CHINA	1000-9604	1993-0631	CHINESE J CANCER RES	Chin. J. Cancer Res.	JUN	2007	19	2	113	118	10.1007/s11670-007-0113-6	http://dx.doi.org/10.1007/s11670-007-0113-6	6	Oncology	Science Citation Index Expanded (SCI-EXPANDED)	Oncology	286MU		2023-10-05	WOS:000254850800007
Hilf, N; Kuttruff-Coqui, S; Frenzel, K; Bukur, V; Stevanovic, S; Gouttefangeas, C; Platten, M; Tabatabai, G; Dutoit, V; van der Burg, SH; Straten, PT; Martínez-Ricarte, F; Ponsati, B; Okada, H; Lassen, U; Admon, A; Ottensmeier, CH; Ulges, A; Kreiter, S; von Deimling, A; Skardelly, M; Migliorini, D; Kroep, JR; Idorn, M; Rodon, J; Piró, J; Poulsen, HS; Shraibman, B; McCann, K; Mendrzyk, R; Löwer, M…	Hilf, Norbert; Kuttruff-Coqui, Sabrina; Frenzel, Katrin; Bukur, Valesca; Stevanovic, Stefan; Gouttefangeas, Cecile; Platten, Michael; Tabatabai, Ghazaleh; Dutoit, Valerie; van der Burg, Sjoerd H.; Straten, Per Thor; Martinez-Ricarte, Francisco; Ponsati, Berta; Okada, Hideho; Lassen, Ulrik; Admon, Arie; Ottensmeier, Christian H.; Ulges, Alexander; Kreiter, Sebastian; von Deimling, Andreas; Skardel…	Actively personalized vaccination trial for newly diagnosed glioblastoma	NATURE	English	Article	TUMOR-INFILTRATING LYMPHOCYTES; T-CELL RESPONSES; IMMUNE-RESPONSE; CANCER; MELANOMA; IDENTIFICATION; ANTIGENS; PATIENT; TEMOZOLOMIDE; MULTIFORME	Patients with glioblastoma currently do not sufficiently benefit from recent breakthroughs in cancer treatment that use checkpoint inhibitors(1,2). For treatments using checkpoint inhibitors to be successful, a high mutational load and responses to neoepitopes are thought to be essential(3). There is limited intratumoural infiltration of immune cells(4) in glioblastoma and these tumours contain o…	[Hilf, Norbert; Kuttruff-Coqui, Sabrina; Ulges, Alexander; Mendrzyk, Regina; Kiesel, Katharina; Song, Colette; Wagner, Claudia; Ludwig, Joerg; Schoor, Oliver; Fritsche, Jens; Meyer, Miriam; Pawlowski, Nina; Dorner, Sonja; Hoffgaard, Franziska; Roessler, Bernhard; Maurer, Dominik; Weinschenk, Toni; Reinhardt, Carsten; Singh-Jasuja, Harpreet] Immat Biotechnol GmbH, Tubingen, Germany; [Frenzel, Katr…	Immatics Biotechnologies GmbH; BioNTech SE; Eberhard Karls University of Tubingen; Helmholtz Association; German Cancer Research Center (DKFZ); Ruprecht Karls University Heidelberg; Helmholtz Association; German Cancer Research Center (DKFZ); Ruprecht Karls University Heidelberg; Eberhard Karls University of Tubingen; Eberhard Karls University Hospital; University of Geneva; Leiden University; Le…	Wick, W (corresponding author), Univ Hosp Heidelberg, Heidelberg, Germany.;Wick, W (corresponding author), German Canc Res Ctr, German Canc Consortium DKTK, Heidelberg, Germany.	502	NATURE PUBLISHING GROUP	LONDON	MACMILLAN BUILDING, 4 CRINAN ST, LONDON N1 9XW, ENGLAND	0028-0836	1476-4687	NATURE	Nature	JAN 10	2019	565	7738	240	+	10.1038/s41586-018-0810-y	http://dx.doi.org/10.1038/s41586-018-0810-y	23	Multidisciplinary Sciences	Science Citation Index Expanded (SCI-EXPANDED)	Science & Technology - Other Topics	HG8EK	30568303	2023-10-05	WOS:000455231000048
Kruse, CA; Visonneau, S; Kleinschmidt-DeMasters, BK; Gup, CJ; Gomez, GG; Paul, DB; Santoli, D	Kruse, CA; Visonneau, S; Kleinschmidt-DeMasters, BK; Gup, CJ; Gomez, GG; Paul, DB; Santoli, D	The human leukemic T-cell line, TALL-104, is cytotoxic to human malignant brain tumors and traffics through brain tissue: Implications for local adoptive immunotherapy	CANCER RESEARCH	English	Article	I CLINICAL-TRIAL; GROWTH-FACTOR; LYMPHOCYTES-T; SCID MICE; RAT-BRAIN; THERAPY; EXPRESSION; GLIOMAS; INTERLEUKIN-2; MIGRATION	Preclinical studies with the human MHC nonrestricted cytotoxic T-cell leukemic line, TALL-104, were performed in anticipation of its use in cellular immunotherapy trials for primary malignant brain tumors. In this study, we have: (a) quantitated the irt vitro brain tumor cell lysis; (b) measured the cytokine secretion upon coincubation of TALL-104 cells with brain tumor cells; (c) investigated th…	Univ Colorado, Hlth Sci Ctr, Dept Immunol, Denver, CO 80262 USA; Univ Colorado, Hlth Sci Ctr, Dept Pathol, Denver, CO 80262 USA; Univ Colorado, Hlth Sci Ctr, Dept Neurol, Denver, CO 80262 USA; Univ Colorado, Hlth Sci Ctr, Dept Surg, Denver, CO 80262 USA; Wistar Inst Anat & Biol, Philadelphia, PA 19104 USA	University of Colorado System; University of Colorado Denver; University of Colorado Anschutz Medical Campus; University of Colorado System; University of Colorado Denver; University of Colorado Anschutz Medical Campus; University of Colorado System; University of Colorado Denver; University of Colorado Anschutz Medical Campus; University of Colorado System; University of Colorado Denver; Univers…	Kruse, CA (corresponding author), Univ Colorado, Hlth Sci Ctr, Dept Immunol, Campus Box B184,4200 E 9th Ave, Denver, CO 80262 USA.	19	AMER ASSOC CANCER RESEARCH	PHILADELPHIA	615 CHESTNUT ST, 17TH FLOOR, PHILADELPHIA, PA 19106-4404 USA	0008-5472	1538-7445	CANCER RES	Cancer Res.	OCT 15	2000	60	20	5731	5739			9	Oncology	Science Citation Index Expanded (SCI-EXPANDED)	Oncology	367HC	11059767	2023-10-05	WOS:000090054800024
Ghisoli, M; Barve, M; Schneider, R; Mennel, R; Lenarsky, C; Wallraven, G; Pappen, BO; LaNoue, J; Kumar, P; Nemunaitis, D; Roth, A; Nemunaitis, J; Whiting, S; Senzer, N; Fletcher, FA; Nemunaitis, J	Ghisoli, Maurizio; Barve, Minal; Schneider, Reva; Mennel, Robert; Lenarsky, Carl; Wallraven, Gladice; Pappen, Beena O.; LaNoue, John; Kumar, Padmasini; Nemunaitis, Derek; Roth, Alyssa; Nemunaitis, James; Whiting, Sam; Senzer, Neil; Fletcher, Frederick A.; Nemunaitis, John	Pilot Trial of FANG Immunotherapy in Ewing's Sarcoma	MOLECULAR THERAPY	English	Article	GROWTH-FACTOR-BETA; ACTIVATED KILLER-CELLS; PHASE-I TRIAL; TGF-BETA; INDUCED APOPTOSIS; DENDRITIC CELLS; GLIOMA MODEL; HUMAN CANCER; TNF-ALPHA; TUMOR	We report on 12 consecutive patients with advanced/metastatic Ewing's sarcoma who were treated as a separate cohort of a phase 1 trial of FANG autologous immunotherapy (1 x 10(6)-2.5 x 10(7) cells/intradermal injection each month for minimum 4 months). Safety and clinical response were monitored. Patient immune response to unmodified autologous tumor cells was assessed by gamma interferon-enzyme-…	[Ghisoli, Maurizio; Barve, Minal; Schneider, Reva; Nemunaitis, Derek; Roth, Alyssa; Nemunaitis, James; Senzer, Neil; Nemunaitis, John] Mary Crowley Canc Res Ctr, Dallas, TX 75251 USA; [Ghisoli, Maurizio; Barve, Minal; Schneider, Reva; Mennel, Robert; Lenarsky, Carl; Nemunaitis, John] Texas Oncol PA, Dallas, TX USA; [Schneider, Reva; Wallraven, Gladice; Pappen, Beena O.; Kumar, Padmasini; Whiting,…	Mary Crowley Cancer Research; Texas Oncology; Gradalis, Inc.; Medical City Dallas Hospital; Baylor University; Baylor University Medical Center; Medical City Dallas Hospital	Nemunaitis, J (corresponding author), Mary Crowley Canc Res Ctr, 12222 Merit Dr,Suite 1500, Dallas, TX 75251 USA.	37	CELL PRESS	CAMBRIDGE	50 HAMPSHIRE ST, FLOOR 5, CAMBRIDGE, MA 02139 USA	1525-0016	1525-0024	MOL THER	Mol. Ther.	JUN	2015	23	6	1103	1109	10.1038/mt.2015.43	http://dx.doi.org/10.1038/mt.2015.43	7	Biotechnology & Applied Microbiology; Genetics & Heredity; Medicine, Research & Experimental	Science Citation Index Expanded (SCI-EXPANDED)	Biotechnology & Applied Microbiology; Genetics & Heredity; Research & Experimental Medicine	CJ1ZU	25917459	2023-10-05	WOS:000355284600015
Fujita, M; Zhu, XM; Ueda, R; Sasaki, K; Kohanbash, G; Kastenhuber, ER; McDonald, HA; Gibson, GA; Watkins, SC; Muthuswamy, R; Kalinski, P; Okada, H	Fujita, Mitsugu; Zhu, Xinmei; Ueda, Ryo; Sasaki, Kotaro; Kohanbash, Gary; Kastenhuber, Edward R.; McDonald, Heather A.; Gibson, Gregory A.; Watkins, Simon C.; Muthuswamy, Ravikumar; Kalinski, Pawel; Okada, Hideho	Effective Immunotherapy against Murine Gliomas Using Type 1 Polarizing Dendritic Cells-Significant Roles of CXCL10	CANCER RESEARCH	English	Article	NERVOUS-SYSTEM TUMORS; GAMMA-INDUCIBLE PROTEIN-10; REGULATORY T-CELLS; ADOPTIVE TRANSFER; NITRIC-OXIDE; IN-VITRO; VACCINES; ANTIGEN; EFFICACY; IMMUNITY	In an attempt to develop effective vaccines against central nervous system (CNS) tumors, we evaluated the ability of vaccines with standard dendritic cells (DC) versus type I polarizing DCs (DC1) to induce glioma-specific type 1 CTLs with CNS tumor-relevant homing properties and the mechanism of their action. C57BL/6 mouse-derived bone marrow cells were cultured with mouse granulocyte/macrophage …	[Fujita, Mitsugu; Zhu, Xinmei; Ueda, Ryo; Kohanbash, Gary; Kastenhuber, Edward R.; McDonald, Heather A.; Okada, Hideho] Univ Pittsburgh, Sch Med, Dept Neurol Surg, Pittsburgh, PA 15261 USA; [Kalinski, Pawel; Okada, Hideho] Univ Pittsburgh, Sch Med, Dept Surg, Pittsburgh, PA 15261 USA; [Sasaki, Kotaro] Univ Pittsburgh, Sch Med, Dept Dermatol, Pittsburgh, PA 15261 USA; [Sasaki, Kotaro; Muthuswamy, …	Pennsylvania Commonwealth System of Higher Education (PCSHE); University of Pittsburgh; Pennsylvania Commonwealth System of Higher Education (PCSHE); University of Pittsburgh; Pennsylvania Commonwealth System of Higher Education (PCSHE); University of Pittsburgh; Pennsylvania Commonwealth System of Higher Education (PCSHE); University of Pittsburgh; Pennsylvania Commonwealth System of Higher Educ…	Okada, H (corresponding author), Hillman Canc Ctr, G12a Res Pavil,5117 Ctr Ave, Pittsburgh, PA 15213 USA.	84	AMER ASSOC CANCER RESEARCH	PHILADELPHIA	615 CHESTNUT ST, 17TH FLOOR, PHILADELPHIA, PA 19106-4404 USA	0008-5472	1538-7445	CANCER RES	Cancer Res.	FEB 15	2009	69	4	1587	1595	10.1158/0008-5472.CAN-08-2915	http://dx.doi.org/10.1158/0008-5472.CAN-08-2915	9	Oncology	Science Citation Index Expanded (SCI-EXPANDED)	Oncology	407YB	19190335	2023-10-05	WOS:000263399100044
Yuan, F; Cong, ZX; Cai, XM; Zhu, JH; Yuan, L; Wang, YS; Tang, C; Ma, CY	Yuan, Feng; Cong, Zixiang; Cai, Xiangming; Zhu, Junhao; Yuan, Lei; Wang, Yingshuai; Tang, Chao; Ma, Chiyuan	BACH1 as a potential target for immunotherapy in glioblastomas	INTERNATIONAL IMMUNOPHARMACOLOGY	English	Article	CANCER; MANAGEMENT; PATHWAY	Glioblastoma (GBM, WHO grade 4) is a highly heterogeneous and aggressive primary malignant brain tumor. BTB domain and CNC homology 1 (BACH1) is a transcription factor, and it plays an essential role in regulating tumor metastasis, tumor metabolism, and tumor stem cell self-renewal. However, its role in glioma is still unclear. In this research, we confirmed that BACH1 as an independent prognosti…	[Yuan, Feng; Cong, Zixiang; Zhu, Junhao; Tang, Chao; Ma, Chiyuan] Nanjing Univ, Med Sch, Affiliated Jinling Hosp, Dept Neurosurg, Nanjing, Jiangsu, Peoples R China; [Cai, Xiangming; Ma, Chiyuan] Southeast Univ, Sch Med, Nanjing, Jiangsu, Peoples R China; [Yuan, Lei] Anhui Med Univ, Affiliated Hosp 1, Hefei, Anhui, Peoples R China; [Yuan, Lei] Shou Cty Hosp, Shouxian, Peoples R China; [Wang, Yings…	Nanjing University; Southeast University - China; Anhui Medical University; University of Munich; Southern Medical University - China; Nanjing Medical University	Ma, CY (corresponding author), Nanjing Univ, Med Sch, Affiliated Jinling Hosp, Dept Neurosurg, Nanjing, Jiangsu, Peoples R China.;Ma, CY (corresponding author), Southeast Univ, Sch Med, Nanjing, Jiangsu, Peoples R China.	6	ELSEVIER	AMSTERDAM	RADARWEG 29, 1043 NX AMSTERDAM, NETHERLANDS	1567-5769	1878-1705	INT IMMUNOPHARMACOL	Int. Immunopharmacol.	FEB	2022	103				10.1016/j.intimp.2021.108451	http://dx.doi.org/10.1016/j.intimp.2021.108451	15	Immunology; Pharmacology & Pharmacy	Science Citation Index Expanded (SCI-EXPANDED)	Immunology; Pharmacology & Pharmacy	0W0RR	34923423	2023-10-05	WOS:000788746000001
Batich, KA; Reap, EA; Archer, GE; Sanchez-Perez, L; Nair, SK; Schmittling, RJ; Norberg, P; Xie, WH; Herndon, JE; Healy, P; McLendon, RE; Friedman, AH; Friedman, HS; Bigner, D; Vlahovic, G; Mitchell, DA; Sampson, JH	Batich, Kristen A.; Reap, Elizabeth A.; Archer, Gary E.; Sanchez-Perez, Luis; Nair, Smita K.; Schmittling, Robert J.; Norberg, Pam; Xie, Weihua; Herndon, James E., II; Healy, Patrick; McLendon, Roger E.; Friedman, Allan H.; Friedman, Henry S.; Bigner, Darell; Vlahovic, Gordana; Mitchell, Duane A.; Sampson, John H.	Long-term Survival in Glioblastoma with Cytomegalovirus pp65-Targeted Vaccination	CLINICAL CANCER RESEARCH	English	Article	DENDRITIC CELL VACCINES; T-CELLS; HOMEOSTATIC EXPANSION; ADJUVANT TEMOZOLOMIDE; PROLIFERATION; COMPARTMENT; REGRESSION; TRIAL; MICE	Purpose: Patients with glioblastoma have less than 15-month median survival despite surgical resection, high-dose radiation, and chemotherapy with temozolomide. We previously demonstrated that targeting cytomegalovirus pp65 using dendritic cells (DC) can extend survival and, in a separate study, that dose-intensified temozolomide (DI-TMZ) and adjuvant granulocyte macrophage colony-stimulating fac…	[Batich, Kristen A.; Reap, Elizabeth A.; Archer, Gary E.; Sanchez-Perez, Luis; Schmittling, Robert J.; Norberg, Pam; Xie, Weihua; Friedman, Allan H.; Friedman, Henry S.; Bigner, Darell; Vlahovic, Gordana; Mitchell, Duane A.; Sampson, John H.] Duke Univ, Med Ctr, Dept Neurosurg, Durham, NC USA; [Batich, Kristen A.; McLendon, Roger E.; Bigner, Darell; Mitchell, Duane A.; Sampson, John H.] Duke Univ…	Duke University; Duke University; Duke University; Duke University; Duke University; Duke University; Duke University	Sampson, JH (corresponding author), Duke Univ, Med Ctr, Preston Robert Tisch Brain Tumor Ctr Duke, Dept Neurosurg, DUMC Box 3050,303 Res Dr,220 Sands Bldg, Durham, NC 27710 USA.;Mitchell, DA (corresponding author), Univ Florida, Dept Neurosurg, McKnight Brain Inst, Preston A Wells Jr Ctr Brain Tumor Therapy, POB 100265,MBI Room L1-181, Gainesville, FL 32605 USA.	179	AMER ASSOC CANCER RESEARCH	PHILADELPHIA	615 CHESTNUT ST, 17TH FLOOR, PHILADELPHIA, PA 19106-4404 USA	1078-0432	1557-3265	CLIN CANCER RES	Clin. Cancer Res.	APR 15	2017	23	8	1898	1909	10.1158/1078-0432.CCR-16-2057	http://dx.doi.org/10.1158/1078-0432.CCR-16-2057	12	Oncology	Science Citation Index Expanded (SCI-EXPANDED)	Oncology	ES0AM	28411277	2023-10-05	WOS:000399188300005
Jeffes, EWB; Zhang, JG; Hoa, N; Petkar, A; Delgado, C; Chong, S; Obenaus, A; Sanchez, R; Khalaghizadeh, S; Khomenko, T; Knight, BA; Alipanah, R; Nguyen, TV; Shah, C; Vohra, S; Zhuang, JL; Liu, J; Wepsic, HT; Jadus, MR	Jeffes, EWB; Zhang, JG; Hoa, N; Petkar, A; Delgado, C; Chong, S; Obenaus, A; Sanchez, R; Khalaghizadeh, S; Khomenko, T; Knight, BA; Alipanah, R; Nguyen, TV; Shah, C; Vohra, S; Zhuang, JL; Liu, J; Wepsic, HT; Jadus, MR	Antiangiogenic drugs synergize with a membrane macrophage colony-stimulating factor-based tumor vaccine to therapeutically treat rats with an established malignant intracranial glioma	JOURNAL OF IMMUNOLOGY	English	Article	ENDOTHELIAL GROWTH-FACTOR; FOCAL ADHESION KINASE; FACTOR RECEPTOR; CELL-GROWTH; CANCER-IMMUNOTHERAPY; INCREASED EXPRESSION; APOPTOTIC CELLS; DENDRITIC CELLS; BREAST-CANCER; IN-VITRO	Combining a T9/9L glioma vaccine, expressing the membrane form of M-CSF, with a systemic antiangiogenic drug-based therapy theoretically targeted toward growth factor receptors within the tumor's vasculature successfully treated >90% of the rats bearing 7-day-old intracranial T9/9L gliomas. The antiangiogenic drugs included (Z)-3-[4-(dimethylamino)benzylidenyl]indolin-2-one (a platelet-derived gr…	Vet Adm Med Ctr, Diagnost & Mol Med Hlth Care Grp, Long Beach, CA 90822 USA; Univ Calif Irvine, Dept Pathol, Irvine, CA 92117 USA; Vet Adm Med Ctr, Dermatol Serv, Long Beach, CA 90822 USA; Univ Calif Irvine, Dept Dermatol, Irvine, CA 92117 USA; Loma Linda Univ, NonInvas Imaging Lab, Radiobiol Program, Loma Linda, CA 92324 USA	US Department of Veterans Affairs; Veterans Health Administration (VHA); VA Long Beach Healthcare System; University of California System; University of California Irvine; US Department of Veterans Affairs; Veterans Health Administration (VHA); VA Long Beach Healthcare System; University of California System; University of California Irvine; Loma Linda University	Jadus, MR (corresponding author), Vet Adm Med Ctr, Diagnost & Mol Med Hlth Care Grp, Box 113,5901 E 7th St, Long Beach, CA 90822 USA.	17	AMER ASSOC IMMUNOLOGISTS	BETHESDA	9650 ROCKVILLE PIKE, BETHESDA, MD 20814 USA	0022-1767	1550-6606	J IMMUNOL	J. Immunol.	MAR 1	2005	174	5	2533	2543	10.4049/jimmunol.174.5.2533	http://dx.doi.org/10.4049/jimmunol.174.5.2533	11	Immunology	Science Citation Index Expanded (SCI-EXPANDED)	Immunology	899UX	15728459	2023-10-05	WOS:000227172100015
Avigan, DE; Vasir, B; George, DJ; Oh, WK; Atkins, MB; McDermott, DF; Kantoff, PW; Figlin, RA; Vasconcelles, MJ; Xu, Y; Kufe, D; Bukowski, RM	Avigan, David E.; Vasir, Baldev; George, Daniel J.; Oh, William K.; Atkins, Michael B.; McDermott, David F.; Kantoff, Philip W.; Figlin, Robert A.; Vasconcelles, Michael J.; Xu, Yuanxin; Kufe, Donald; Bukowski, Ronald M.	Phase I/II study of vaccination with electrofused allogeneic dendritic Cells/Autologous tumor-derived cells in patients with stage IV renal cell carcinoma	JOURNAL OF IMMUNOTHERAPY	English	Article	THERAPEUTIC ANTITUMOR IMMUNITY; IN-VITRO; MULTIPLE-MYELOMA; T-CELL; METASTATIC MELANOMA; CLINICAL-RESPONSES; GLIOMA PATIENTS; CANCER-IMMUNOTHERAPY; ANTIGEN; FUSIONS	In the present study, we assessed the feasibility, toxicity, immunologic response, and clinical efficacy of vaccination with allogeneic dendritic cell (DC)/tumor fusions in patients with metastatic renal cell carcinoma (RCC). Patients with stage IV RCC with accessible tumor lesions or independent therapeutic indications for nephrectomy were eligible for enrollment. Tumors were processed into sing…	Beth Israel Deaconess Med Ctr, Boston, MA 02215 USA; Harvard Univ, Sch Med, Dana Farber Canc Inst, Boston, MA 02115 USA; Univ Calif Los Angeles, Los Angeles, CA USA; Genzyme Corp, Cambridge, MA USA; Cleveland Clin, Cleveland, OH 44106 USA	Harvard University; Beth Israel Deaconess Medical Center; Harvard University; Dana-Farber Cancer Institute; Harvard Medical School; University of California System; University of California Los Angeles; Sanofi-Aventis; Genzyme Corporation; Cleveland Clinic Foundation	Avigan, DE (corresponding author), Beth Israel Deaconess Med Ctr, Kirstein Rm 13,330 Brookline Ave, Boston, MA 02215 USA.	93	LIPPINCOTT WILLIAMS & WILKINS	PHILADELPHIA	530 WALNUT ST, PHILADELPHIA, PA 19106-3621 USA	1524-9557		J IMMUNOTHER	J. Immunother.	OCT	2007	30	7	749	761	10.1097/CJI.0b013e3180de4ce8	http://dx.doi.org/10.1097/CJI.0b013e3180de4ce8	13	Oncology; Immunology; Medicine, Research & Experimental	Science Citation Index Expanded (SCI-EXPANDED)	Oncology; Immunology; Research & Experimental Medicine	215GE	17893567	2023-10-05	WOS:000249795500008
Bota, DA; Taylor, TH; Piccioni, DE; Duma, CM; LaRocca, RV; Kesari, S; Carrillo, JA; Abedi, M; Aiken, RD; Hsu, FPK; Kong, XT; Hsieh, C; Bota, PG; Nistor, GI; Keirstead, HS; Dillman, RO	Bota, Daniela A.; Taylor, Thomas H.; Piccioni, David E.; Duma, Christopher M.; LaRocca, Renato V.; Kesari, Santosh; Carrillo, Jose A.; Abedi, Mehrdad; Aiken, Robert D.; Hsu, Frank P. K.; Kong, Xiao-Tang; Hsieh, Candace; Bota, Peter G.; Nistor, Gabriel I.; Keirstead, Hans S.; Dillman, Robert O.	Phase 2 study of AV-GBM-1 (a tumor-initiating cell targeted dendritic cell vaccine) in newly diagnosed Glioblastoma patients: safety and efficacy assessment	JOURNAL OF EXPERIMENTAL & CLINICAL CANCER RESEARCH	English	Article	ACTIVE SPECIFIC IMMUNOTHERAPY; METASTATIC MELANOMA; STEM-CELLS; II TRIAL; TEMOZOLOMIDE; BEVACIZUMAB; ANTIGENS; SURVIVAL	Background: Vaccine immunotherapy may improve survival in Glioblastoma (GBM). A multicenter phase II trial was designed to determine: (1) the success rate of manufacturing the Aivita GBM vaccine (AV-GBM-1), (2) Adverse Events (AE) associated with AV-GBM-1 administration, and (3) survival. Methods: Fresh suspected glioblastoma tissue was collected during surgery, and patients with pathology-confir…	[Bota, Daniela A.; Taylor, Thomas H.; Hsu, Frank P. K.; Kong, Xiao-Tang] Univ Calif Irvine, Dept Neurol, Orange, CA 92868 USA; [Bota, Daniela A.; Taylor, Thomas H.; Hsu, Frank P. K.; Kong, Xiao-Tang] Univ Calif Irvine, Chao Family Comprehens Canc Ctr, Orange, CA 92868 USA; [Taylor, Thomas H.] Univ Calif Irvine, Dept Epidemiol & Biostat, Irvine, CA USA; [Taylor, Thomas H.] Univ Calif Irvine, Chao …	University of California System; University of California Irvine; University of California System; University of California Irvine; University of California System; University of California Irvine; University of California System; University of California Irvine; University of California System; University of California San Diego; John Wayne Cancer Institute; University of California System; Univ…	Bota, DA (corresponding author), Univ Calif Irvine, Dept Neurol, Orange, CA 92868 USA.;Bota, DA (corresponding author), Univ Calif Irvine, Chao Family Comprehens Canc Ctr, Orange, CA 92868 USA.	7	BMC	LONDON	CAMPUS, 4 CRINAN ST, LONDON N1 9XW, ENGLAND		1756-9966	J EXP CLIN CANC RES	J. Exp. Clin. Cancer Res.	DEC 14	2022	41	1			10.1186/s13046-022-02552-6	http://dx.doi.org/10.1186/s13046-022-02552-6	9	Oncology	Science Citation Index Expanded (SCI-EXPANDED)	Oncology	7B5WQ	36517865	2023-10-05	WOS:000899203500001
Eyrich, M; Schreiber, SC; Rachor, J; Krauss, J; Pauwels, F; Hain, J; Wölfl, M; Lutz, MB; de Vleeschouwer, S; Schlegel, PG; Van Gool, SW	Eyrich, Matthias; Schreiber, Susanne C.; Rachor, Johannes; Krauss, Juergen; Pauwels, Femke; Hain, Johannes; Woelfl, Matthias; Lutz, Manfred B.; de Vleeschouwer, Steven; Schlegel, Paul G.; Van Gool, Stefaan W.	Development and validation of a fully GMP-compliant production process of autologous, tumor-lysate-pulsed dendritic cells	CYTOTHERAPY	English	Article	CLINICAL-SCALE GENERATION; RELAPSED MALIGNANT GLIOMA; CD8(+) T-CELLS; CD14(+) MONOCYTES; VACCINATION; PLATFORM; IMMUNE; IMMUNOTHERAPY; MATURATION; IL-12	Background and aims. One of the major challenges of dendritic cell (DC) vaccination is the establishment of harmonized DC production protocols. Here, we report the transfer and validation of a successfully used open DC manufacturing method into a closed system, good manufacturing practice (GMP)-compatible protocol. Methods. All production steps (lysate generation, monocyte selection, DC culture a…	[Eyrich, Matthias; Schreiber, Susanne C.; Rachor, Johannes; Woelfl, Matthias; Schlegel, Paul G.] Univ Wurzburg, Univ Childrens Hosp Wurzburg, Stem Cell Lab, D-97080 Wurzburg, Bavaria, Germany; [Krauss, Juergen] Univ Med Ctr, Dept Pediat Neurosurg, Wurzburg, Germany; [Pauwels, Femke; Van Gool, Stefaan W.] Katholieke Univ Leuven, Dept Microbiol & Immunol, Lab Pediat Immunol, Leuven, Belgium; [Hain,…	University of Wurzburg; University of Wurzburg; KU Leuven; University of Wurzburg; University of Wurzburg; KU Leuven	Eyrich, M (corresponding author), Univ Wurzburg, Univ Childrens Hosp Wurzburg, Stem Cell Lab, D-97080 Wurzburg, Bavaria, Germany.	25	ELSEVIER SCI LTD	OXFORD	THE BOULEVARD, LANGFORD LANE, KIDLINGTON, OXFORD OX5 1GB, OXON, ENGLAND	1465-3249	1477-2566	CYTOTHERAPY	Cytotherapy	JUL	2014	16	7	946	964	10.1016/j.jcyt.2014.02.017	http://dx.doi.org/10.1016/j.jcyt.2014.02.017	19	Cell & Tissue Engineering; Biotechnology & Applied Microbiology; Cell Biology; Hematology; Medicine, Research & Experimental	Science Citation Index Expanded (SCI-EXPANDED)	Cell Biology; Biotechnology & Applied Microbiology; Hematology; Research & Experimental Medicine	AJ4OK	24831836	2023-10-05	WOS:000337655500009
Lynes, J; Jackson, S; Sanchez, V; Dominah, G; Wang, X; Kuek, A; Hayes, CP; Benzo, S; Scott, GC; Chittiboina, P; Zaghloul, KA; Park, DM; Wu, J; Hourigan, CS; Giles, AJ; Wu, TX; Maric, D; Chen, JG; Quezado, M; Heiss, JD; Gilbert, MR; Nduom, EK	Lynes, John; Jackson, Sadhana; Sanchez, Victoria; Dominah, Gifty; Wang, Xiang; Kuek, Averie; Hayes, Christina Piper; Benzo, Sarah; Scott, Gretchen C.; Chittiboina, Prashant; Zaghloul, Kareem A.; Park, Deric M.; Wu, Jing; Hourigan, Christopher S.; Giles, Amber J.; Wu, Tianxia; Maric, Dragan; Chen, Jinguo; Quezado, Martha; Heiss, John D.; Gilbert, Mark R.; Nduom, Edjah K.	Cytokine Microdialysis for Real-Time Immune Monitoring in Glioblastoma Patients Undergoing Checkpoint Blockade	NEUROSURGERY	English	Article	T-CELLS; REGULATORY T; IPILIMUMAB; NIVOLUMAB; PD-1; SAFETY; MICE	BACKGROUND Glioblastoma is the most common primary malignancy of the brain, with a dismal prognosis. Immunomodulation via checkpoint inhibition has provided encouraging results in non-CNS malignancies, but prediction of responders has proven to be challenging in glioblastoma patients. OBJECTIVE To determine the proportion of patients who have a measurable increase of interferon gamma levels in br…	[Lynes, John; Sanchez, Victoria; Dominah, Gifty; Wang, Xiang; Kuek, Averie; Hayes, Christina Piper; Benzo, Sarah; Scott, Gretchen C.; Chittiboina, Prashant; Zaghloul, Kareem A.; Heiss, John D.; Nduom, Edjah K.] NINDS, Surg Neurol Branch, NIH, Bldg 36,Rm 4D04, Bethesda, MD 20892 USA; [Lynes, John] Medstar Georgetown Univ Hosp, Washington, DC USA; [Jackson, Sadhana; Park, Deric M.; Wu, Jing; Giles,…	National Institutes of Health (NIH) - USA; NIH National Institute of Neurological Disorders & Stroke (NINDS); Georgetown University; National Institutes of Health (NIH) - USA; NIH National Cancer Institute (NCI); National Institutes of Health (NIH) - USA; NIH National Heart Lung & Blood Institute (NHLBI); National Institutes of Health (NIH) - USA; NIH National Institute of Neurological Disorders …	Nduom, EK (corresponding author), NIH, Clin Ctr, Surg Neurol Branch, Room 3D-20,10 Ctr Dr, Bethesda, MD 20814 USA.	14	OXFORD UNIV PRESS INC	CARY	JOURNALS DEPT, 2001 EVANS RD, CARY, NC 27513 USA	0148-396X	1524-4040	NEUROSURGERY	Neurosurgery	APR	2019	84	4	945	953	10.1093/neuros/nyy392	http://dx.doi.org/10.1093/neuros/nyy392	9	Clinical Neurology; Surgery	Science Citation Index Expanded (SCI-EXPANDED)	Neurosciences & Neurology; Surgery	HS4EI	30189044	2023-10-05	WOS:000463814400020
Williams, CC; Trinh, H; Tran, TV; Dan, QH; Sanchez, R; Delgado, C; Chen, YJ; Sippel, B; Jeffes, EWB; Wepsic, HT; Jadus, MR	Williams, CC; Trinh, H; Tran, TV; Dan, QH; Sanchez, R; Delgado, C; Chen, YJ; Sippel, B; Jeffes, EWB; Wepsic, HT; Jadus, MR	Membrane macrophage colony-stimulating factor on MADB106 breast cancer cells does not activate cytotoxic macrophages but immunizes rats against breast cancer	MOLECULAR THERAPY	English	Article	GROWTH-FACTOR-BETA; MESSENGER-RNA; IN-VIVO; M-CSF; TUMORICIDAL ACTIVITY; GENE-EXPRESSION; HUMAN-OVARIAN; KILLER-CELLS; TUMOR-CELLS; ANTIBODY	Weakly immunogenic, but highly malignant, rat MADB106 breast cancer cells were retrovirally transduced with the membrane form of macrophage colony-stimulating factor (mM-CSF). The cloned mM-CSF-transfected MADB106 cells physically conjugated with macrophages, but were not killed by the macrophages in 48-h cytotoxicity assays. Macrophages killed the mM-CSF-expressing tumors in the presence of nonc…	Vet Affairs Med Ctr, Lab Serv, Long Beach, CA 90822 USA; Univ Calif Irvine, Dept Pathol, Irvine, CA 92117 USA	US Department of Veterans Affairs; Veterans Health Administration (VHA); VA Long Beach Healthcare System; University of California System; University of California Irvine	Jadus, MR (corresponding author), Vet Affairs Med Ctr, Lab Serv, Box 113,5901 E 7th St, Long Beach, CA 90822 USA.	19	ACADEMIC PRESS INC	SAN DIEGO	525 B ST, STE 1900, SAN DIEGO, CA 92101-4495 USA	1525-0016		MOL THER	Mol. Ther.	FEB	2001	3	2	216	224	10.1006/mthe.2001.0253	http://dx.doi.org/10.1006/mthe.2001.0253	9	Biotechnology & Applied Microbiology; Genetics & Heredity; Medicine, Research & Experimental	Science Citation Index Expanded (SCI-EXPANDED)	Biotechnology & Applied Microbiology; Genetics & Heredity; Research & Experimental Medicine	408TM	11237678	2023-10-05	WOS:000167343800011
Chandramohan, V; Bao, XH; Yu, X; Parker, S; McDowall, C; Yu, YR; Healy, P; Desjardins, A; Gunn, MD; Gromeier, M; Nair, SK; Pastan, IH; Bigner, DD	Chandramohan, Vidyalakshmi; Bao, Xuhui; Yu, Xin; Parker, Scott; McDowall, Charlotte; Yu, Yen-Rei; Healy, Patrick; Desjardins, Annick; Gunn, Michael D.; Gromeier, Matthias; Nair, Smita K.; Pastan, Ira H.; Bigner, Darell D.	Improved efficacy against malignant brain tumors with EGFRwt/EGFRvIII targeting immunotoxin and checkpoint inhibitor combinations	JOURNAL FOR IMMUNOTHERAPY OF CANCER	English	Article	GLIOMA; GLIOBLASTOMA; BLOCKADE; EXPRESSION; NIVOLUMAB; TEMOZOLOMIDE; BEVACIZUMAB; EGFRVIII; CANCER; RINDOPEPIMUT	Background: D2C7-IT is a novel immunotoxin (IT) targeting wild-type epidermal growth factor receptor (EGFRwt) and mutant EGFR variant III (EGFRvIII) proteins in glioblastoma. In addition to inherent tumoricidal activity, immunotoxins induce secondary immune responses through the activation of T cells. However, glioblastoma-induced immune suppression is a major obstacle to an effective and durable…	[Chandramohan, Vidyalakshmi; Yu, Xin; Parker, Scott; McDowall, Charlotte; Desjardins, Annick; Gromeier, Matthias; Bigner, Darell D.] Duke Univ, Dept Neurosurg, Med Ctr, Med Sci Res Bldg,Rm 181c,Box 3156, Durham, NC 27710 USA; [Chandramohan, Vidyalakshmi; Yu, Xin; Parker, Scott; McDowall, Charlotte; Desjardins, Annick; Gromeier, Matthias; Bigner, Darell D.] Duke Univ, Preston Robert Tisch Brain Tu…	Duke University; Duke University; Duke University; Duke University; Duke University; National Institutes of Health (NIH) - USA; NIH National Cancer Institute (NCI)	Chandramohan, V (corresponding author), Duke Univ, Dept Neurosurg, Med Ctr, Med Sci Res Bldg,Rm 181c,Box 3156, Durham, NC 27710 USA.;Chandramohan, V (corresponding author), Duke Univ, Preston Robert Tisch Brain Tumor Ctr, Med Ctr, Med Sci Res Bldg,Rm 181c,Box 3156, Durham, NC 27710 USA.	27	BMC	LONDON	CAMPUS, 4 CRINAN ST, LONDON N1 9XW, ENGLAND	2051-1426		J IMMUNOTHER CANCER	J. Immunother. Cancer	MAY 29	2019	7				10.1186/s40425-019-0614-0	http://dx.doi.org/10.1186/s40425-019-0614-0	14	Oncology; Immunology	Science Citation Index Expanded (SCI-EXPANDED)	Oncology; Immunology	IA3DH	31142380	2023-10-05	WOS:000469442700002
Yamanaka, R; Homma, J; Yajima, N; Tsuchiya, N; Sano, M; Kobayashi, T; Yoshida, S; Abe, T; Narita, M; Takahashi, M; Tanaka, R	Yamanaka, R; Homma, J; Yajima, N; Tsuchiya, N; Sano, M; Kobayashi, T; Yoshida, S; Abe, T; Narita, M; Takahashi, M; Tanaka, R	Clinical evaluation of dendritic cell vaccination for patients with recurrent glioma: Results of a clinical phase I/II trial	CLINICAL CANCER RESEARCH	English	Article	CYTOTOXIC T-LYMPHOCYTES; MALIGNANT GLIOMA; MELANOMA PATIENTS; INTRACRANIAL GLIOMAS; IMMUNE-RESPONSES; CARCINOMA; MATURATION; PEPTIDE; IMMUNOTHERAPY; REGRESSION	Purpose: To investigate the safety and the immunologic and clinical responses of dendritic cell therapy for patients with recurrent malignant glioma. Experimental Design: Twenty-four patients with recurrent malignant glioma (6 grade 3 and 18 grade 4 patients) were evaluated in a phase I/II clinical study of dendritic cell therapy. All patients were resistant to the standard maximum therapy. The p…	Niigata Univ, Brain Res Inst, Dept Neurosurg, Niigata 9518585, Japan; Niigata Univ, Sch Med, Dept Hematol, Niigata 9518585, Japan	Niigata University; Niigata University	Yamanaka, R (corresponding author), Niigata Univ, Brain Res Inst, Dept Neurosurg, Asahimachi Dori 1-757, Niigata 9518585, Japan.	251	AMER ASSOC CANCER RESEARCH	PHILADELPHIA	615 CHESTNUT ST, 17TH FLOOR, PHILADELPHIA, PA 19106-4404 USA	1078-0432	1557-3265	CLIN CANCER RES	Clin. Cancer Res.	JUN 1	2005	11	11	4160	4167	10.1158/1078-0432.CCR-05-0120	http://dx.doi.org/10.1158/1078-0432.CCR-05-0120	8	Oncology	Science Citation Index Expanded (SCI-EXPANDED)	Oncology	930YK	15930352	2023-10-05	WOS:000229452800022
Sinnadurai, M; McDonald, KL	Sinnadurai, Manohan; McDonald, Kerrie L.	Immune checkpoint inhibition and its relationship with hypermutation phenoytype as a potential treatment for Glioblastoma	JOURNAL OF NEURO-ONCOLOGY	English	Review	DNA MISMATCH REPAIR; CELL LUNG-CANCER; RECOMBINANT INTERLEUKIN-2 THERAPY; TUMOR-SUPPRESSOR PTEN; ADVANCED MELANOMA; T-CELLS; METASTATIC MELANOMA; CTLA-4 BLOCKADE; TEMOZOLOMIDE RESISTANCE; ANTI-PD-L1 ANTIBODY	Glioblastoma (GBM) is the most common malignant brain tumour in adults. Current prognosis with standard treatment is poor. Immunotherapy is a new paradigm in tumour management. Specifically, recent advances in the field of immune checkpoint molecules have led to dramatic results in many cancers. Inhibition of one particular, programmed cell death-1 (PD-1) has recently been shown to be highly effe…	[Sinnadurai, Manohan; McDonald, Kerrie L.] Univ New South Wales, Lowy Canc Res Ctr, Adult Canc Program, Cure Brain Canc Fdn Biomarkers & Translat Res, Sydney, NSW 2052, Australia	University of New South Wales Sydney	Sinnadurai, M (corresponding author), Univ New South Wales, Lowy Canc Res Ctr, Adult Canc Program, Cure Brain Canc Fdn Biomarkers & Translat Res, Sydney, NSW 2052, Australia.	6	SPRINGER	NEW YORK	233 SPRING ST, NEW YORK, NY 10013 USA	0167-594X	1573-7373	J NEURO-ONCOL	J. Neuro-Oncol.	MAY	2017	132	3	359	372	10.1007/s11060-017-2390-3	http://dx.doi.org/10.1007/s11060-017-2390-3	14	Oncology; Clinical Neurology	Science Citation Index Expanded (SCI-EXPANDED)	Oncology; Neurosciences & Neurology	EY7JJ	28293764	2023-10-05	WOS:000404165900001
Di Cintio, F; Dal Bo, M; Baboci, L; De Mattia, E; Polano, M; Toffoli, G	Di Cintio, Federica; Dal Bo, Michele; Baboci, Lorena; De Mattia, Elena; Polano, Maurizio; Toffoli, Giuseppe	The Molecular and Microenvironmental Landscape of Glioblastomas: Implications for the Novel Treatment Choices	FRONTIERS IN NEUROSCIENCE	English	Review	CENTRAL-NERVOUS-SYSTEM; EPIDERMAL-GROWTH-FACTOR; NEWLY-DIAGNOSED GLIOBLASTOMA; INTEGRATED GENOMIC ANALYSIS; IMMUNE CHECKPOINT BLOCKADE; CELL-CYCLE PROGRESSION; RANDOMIZED PHASE-III; CANCER STEM-CELLS; CAR T-CELLS; RECURRENT GLIOBLASTOMA	Glioblastoma (GBM) is the most frequent and aggressive primary central nervous system tumor. Surgery followed by radiotherapy and chemotherapy with alkylating agents constitutes standard first-line treatment of GBM. Complete resection of the GBM tumors is generally not possible given its high invasive features. Although this combination therapy can prolong survival, the prognosis is still poor du…	[Di Cintio, Federica; Dal Bo, Michele; Baboci, Lorena; De Mattia, Elena; Polano, Maurizio; Toffoli, Giuseppe] Ist Ricovero & Cura Carattere Sci IRCCS, Expt & Clin Pharmacol Unit, Ctr Riferimento Oncol Aviano, Aviano, Italy; [Di Cintio, Federica] Univ Trieste, Dept Life Sci, Trieste, Italy	IRCCS Aviano (CRO); Fondazione IRCCS Istituto Nazionale Tumori Milan; University of Trieste	Toffoli, G (corresponding author), Ist Ricovero & Cura Carattere Sci IRCCS, Expt & Clin Pharmacol Unit, Ctr Riferimento Oncol Aviano, Aviano, Italy.	18	FRONTIERS MEDIA SA	LAUSANNE	AVENUE DU TRIBUNAL FEDERAL 34, LAUSANNE, CH-1015, SWITZERLAND		1662-453X	FRONT NEUROSCI-SWITZ	Front. Neurosci.	NOV 25	2020	14				10.3389/fnins.2020.603647	http://dx.doi.org/10.3389/fnins.2020.603647	25	Neurosciences	Science Citation Index Expanded (SCI-EXPANDED)	Neurosciences & Neurology	PB8HK	33324155	2023-10-05	WOS:000596555400001
Newcomb, EW; Demaria, S; Lukyanov, Y; Shao, YZ; Schnee, T; Kawashima, N; Lan, L; Dewyngaert, JK; Zagzag, D; McBride, WH; Formenti, SC	Newcomb, Elizabeth W.; Demaria, Sandra; Lukyanov, Yevgeniy; Shao, Yongzhao; Schnee, Tona; Kawashima, Noriko; Lan, Li; Dewyngaert, J. Keith; Zagzag, David; McBride, William H.; Formenti, Silvia C.	The combination of ionizing radiation and peripheral vaccination produces long-term survival of mice bearing established invasive GL261 gliomas	CLINICAL CANCER RESEARCH	English	Article	CENTRAL-NERVOUS-SYSTEM; CLASS-I ANTIGENS; TUMOR-CELLS; MALIGNANT GLIOMA; IMMUNOLOGICAL SURVEILLANCE; DOWN-REGULATION; BRAIN-TUMORS; T-CELLS; EXPRESSION; GLIOBLASTOMA	Purpose: High-grade glioma treatment includes ionizing radiation therapy. The high invasiveness of glioma cells precludes their eradication and is responsible for the dismal prognosis. Recently, we reported the down-regulation of MHC class I (MHC-I) products in invading tumor cells in human and mouse GL261 gliomas. Here, we tested the hypothesis that whole-brain radiotherapy (WBRT) up-regulates M…	NYU, Sch Med, Dept Pathol, New York, NY 10016 USA; NYU, Sch Med, Dept Environm Med, New York, NY 10016 USA; NYU, Sch Med, Dept Radiat Oncol, New York, NY 10016 USA; NYU, Sch Med, Div Neuropathol & Neurosurg, New York, NY 10016 USA; NYU, Sch Med, Inst Canc, New York, NY 10016 USA; Univ Calif Los Angeles, Sch Med, Div Radiat Oncol, Expt Div, Los Angeles, CA USA	New York University; New York University; New York University; New York University; New York University; University of California System; University of California Los Angeles; University of California Los Angeles Medical Center; David Geffen School of Medicine at UCLA	Newcomb, EW (corresponding author), NYU, Sch Med, Dept Pathol, MSB-531,550 1st Ave, New York, NY 10016 USA.	121	AMER ASSOC CANCER RESEARCH	PHILADELPHIA	615 CHESTNUT ST, 17TH FLOOR, PHILADELPHIA, PA 19106-4404 USA	1078-0432	1557-3265	CLIN CANCER RES	Clin. Cancer Res.	AUG 1	2006	12	15	4730	4737	10.1158/1078-0432.CCR-06-0593	http://dx.doi.org/10.1158/1078-0432.CCR-06-0593	8	Oncology	Science Citation Index Expanded (SCI-EXPANDED)	Oncology	073NR	16899624	2023-10-05	WOS:000239750400037
Peng, HQ; Li, ZZ; Fu, J; Zhou, RR	Peng, Haiqin; Li, Zhanzhan; Fu, Jun; Zhou, Rongrong	Growth and differentiation factor 15 regulates PD-L1 expression in glioblastoma	CANCER MANAGEMENT AND RESEARCH	English	Article	IMMUNE CHECKPOINT; CANCER CELLS; PROLIFERATION; PROMOTES; IPILIMUMAB; PROGNOSIS; BLOCKADE; MOLECULE; PROTEIN; B7-H1	Background: Gliomablastoma multiforme (GBM) is the most fatal form of all brain cancers in human with no successful treatment available. Programmed death-ligand 1 (PD-L1) is a coinhibitory ligand predominantly expressed by tumor cells. Growth differentiation factors (GDFs) are a subfamily of proteins belonging to the transforming growth factor beta super-family that have functions predominantly i…	[Peng, Haiqin; Li, Zhanzhan; Fu, Jun; Zhou, Rongrong] Cent South Univ, Dept Oncol, Xiangya Hosp, Changsha 410008, Hunan, Peoples R China	Central South University	Zhou, RR (corresponding author), Cent South Univ, Dept Oncol, Xiangya Hosp, Changsha 410008, Hunan, Peoples R China.;Fu, J (corresponding author), Cent South Univ, Lab Oncol Res, Dept Oncol, Xiangya Hosp, Changsha 410008, Hunan, Peoples R China.	14	DOVE MEDICAL PRESS LTD	ALBANY	PO BOX 300-008, ALBANY, AUCKLAND 0752, NEW ZEALAND	1179-1322		CANCER MANAG RES	Cancer Manag. Res.		2019	11		2653	2661	10.2147/CMAR.S192095	http://dx.doi.org/10.2147/CMAR.S192095	9	Oncology	Science Citation Index Expanded (SCI-EXPANDED)	Oncology	HR6HQ	31114328	2023-10-05	WOS:000463250900001
Wang, X; Guo, GC; Guan, H; Yu, Y; Lu, J; Yu, JM	Wang, Xin; Guo, Gaochao; Guan, Hui; Yu, Yang; Lu, Jie; Yu, Jinming	Challenges and potential of PD-1/PD-L1 checkpoint blockade immunotherapy for glioblastoma	JOURNAL OF EXPERIMENTAL & CLINICAL CANCER RESEARCH	English	Review	EPIDERMAL-GROWTH-FACTOR; CENTRAL-NERVOUS-SYSTEM; REGULATORY T-CELLS; PRIMARY BRAIN-TUMORS; DEATH-LIGAND 1; FACTOR-RECEPTOR; PD-1 BLOCKADE; IMMUNE CHECKPOINT; COMBINATION IMMUNOTHERAPY; RESISTANCE MECHANISM	PD-1/PD-L1 checkpoint blockades have achieved significant progress in several kinds of tumours. Pembrolizumab, which targets PD-1, has been approved as a first-line treatment for advanced non-small cell lung cancer (NSCLC) patients with positive PD-L1 expression. However, PD-1/PD-L1 checkpoint blockades have not achieved breakthroughs in treating glioblastoma because glioblastoma has a low immuno…	[Wang, Xin] Wuhan Univ, Dept Oncol, Renmin Hosp, Wuhan 430060, Hubei, Peoples R China; [Wang, Xin; Yu, Yang; Yu, Jinming] Shandong Acad Med Sci, Shandong Univ, Shandong Canc Hosp, Dept Radiat Oncol, Jinan 250117, Shandong, Peoples R China; [Guo, Gaochao] Tianjin Med Univ, Dept Neurosurg, Gen Hosp, Tianjin, Peoples R China; [Guo, Gaochao] Minist Educ, Key Lab Posttrauma Neurorepair & Regenerat Cen…	Wuhan University; University of Jinan; Shandong First Medical University & Shandong Academy of Medical Sciences; Shandong University; Tianjin Medical University; Shandong First Medical University & Shandong Academy of Medical Sciences; Shandong University	Yu, JM (corresponding author), Shandong Acad Med Sci, Shandong Univ, Shandong Canc Hosp, Dept Radiat Oncol, Jinan 250117, Shandong, Peoples R China.;Lu, J (corresponding author), Shandong Univ, Shandong Prov Qianfoshan Hosp, Dept Neurosurg, Jinan 250014, Shandong, Peoples R China.	167	BMC	LONDON	CAMPUS, 4 CRINAN ST, LONDON N1 9XW, ENGLAND		1756-9966	J EXP CLIN CANC RES	J. Exp. Clin. Cancer Res.	FEB 18	2019	38				10.1186/s13046-019-1085-3	http://dx.doi.org/10.1186/s13046-019-1085-3	13	Oncology	Science Citation Index Expanded (SCI-EXPANDED)	Oncology	HM1EG	30777100	2023-10-05	WOS:000459190800004
Sanchez, R; Williams, C; Daza, JL; Dan, QH; Xu, QC; Chen, YJ; Delgado, C; Arpajirakul, N; Jeffes, EWB; Kim, RC; Douglass, T; Al Atar, U; Wepsic, HT; Jadus, MR	Sanchez, R; Williams, C; Daza, JL; Dan, QH; Xu, QC; Chen, YJ; Delgado, C; Arpajirakul, N; Jeffes, EWB; Kim, RC; Douglass, T; Al Atar, U; Wepsic, HT; Jadus, MR	T9 glioma cells expressing membrane-macrophage colony stimulating factor produce CD4+T cell-associated protective immunity against T9 intracranial gliomas and systemic immunity against different syngeneic gliomas	CELLULAR IMMUNOLOGY	English	Article	TUMOR-INFILTRATING LYMPHOCYTES; RECURRENT MALIGNANT GLIOMAS; INTERFERON-GAMMA; GLIOBLASTOMA-MULTIFORME; GENE-THERAPY; BRAIN-TUMORS; CANCER CELLS; IN-VIVO; RAT; IMMUNOTHERAPY	Cloned T9 glioma cells (T9-C2) expressing the membrane form of macrophage colony stimulating factor (mM-CSF) inoculated subcutaneously into rats do not grow and glioma-specific immunity is stimulated. Immunotherapy experiments showed that intracranial T9 tumors present for one to four days could be successfully eradicated by peripheral vaccination with T9-C2 cells. CD4+ and CD8+ T splenocytes fro…	Vet Adm Med Ctr, Diagnost & Mol Hlth Care Grp, Long Beach, CA 90822 USA; Univ Calif Irvine, Dept Pathol, Irvine, CA 92697 USA; Vet Adm Med Ctr, Dermatol Serv, Long Beach, CA 90822 USA; Univ Calif Irvine, Dept Dermatol, Irvine, CA 92697 USA; Calif State Univ Long Beach, Dept Sci Biol, Long Beach, CA 90840 USA	US Department of Veterans Affairs; Veterans Health Administration (VHA); VA Long Beach Healthcare System; University of California System; University of California Irvine; US Department of Veterans Affairs; Veterans Health Administration (VHA); VA Long Beach Healthcare System; University of California System; University of California Irvine; California State University System; California State Un…	Jadus, MR (corresponding author), Vet Adm Med Ctr, Diagnost & Mol Hlth Care Grp, Box 113,5901 E 7th St, Long Beach, CA 90822 USA.	13	ACADEMIC PRESS INC ELSEVIER SCIENCE	SAN DIEGO	525 B ST, STE 1900, SAN DIEGO, CA 92101-4495 USA	0008-8749		CELL IMMUNOL	Cell. Immunol.	JAN	2002	215	1	1	11	10.1016/S0008-8749(02)00011-4	http://dx.doi.org/10.1016/S0008-8749(02)00011-4	11	Cell Biology; Immunology	Science Citation Index Expanded (SCI-EXPANDED)	Cell Biology; Immunology	585JM	12142031	2023-10-05	WOS:000177521700001
Antonios, JP; Soto, H; Everson, RG; Moughon, D; Orpilla, JR; Shin, NP; Sedighim, S; Treger, J; Odesa, S; Tucker, A; Yong, WH; Li, G; Cloughesy, TF; Liau, LM; Prins, RM	Antonios, Joseph P.; Soto, Horacio; Everson, Richard G.; Moughon, Diana; Orpilla, Joey R.; Shin, Namjo P.; Sedighim, Shaina; Treger, Janet; Odesa, Sylvia; Tucker, Alexander; Yong, William H.; Li, Gang; Cloughesy, Timothy F.; Liau, Linda M.; Prins, Robert M.	Immunosuppressive tumor-infiltrating myeloid cells mediate adaptive immune resistance via a PD-1/PD-L1 mechanism in glioblastoma	NEURO-ONCOLOGY	English	Article	LONG-TERM SAFETY; PD-L1 EXPRESSION; OVARIAN-CANCER; MACROPHAGE POLARIZATION; PROMOTES PROGRESSION; B7-H1 EXPRESSION; PROSTATE-CANCER; LUNG-CANCER; BLOCKADE; SURVIVAL	Background. Adaptive immune resistance in the tumor microenvironment appears to attenuate the immunotherapeutic targeting of glioblastoma (GBM). In this study, we identified a tumor-infiltrating myeloid cell (TIM) population that expands in response to dendritic cell (DC) vaccine treatment. The aim of this study was to understand how this programmed death ligand 1 (PD-L1)-expressing population re…	[Antonios, Joseph P.; Soto, Horacio; Everson, Richard G.; Orpilla, Joey R.; Shin, Namjo P.; Sedighim, Shaina; Treger, Janet; Odesa, Sylvia; Tucker, Alexander; Liau, Linda M.; Prins, Robert M.] Univ Calif Los Angeles, David Geffen Sch Med, Dept Neurosurg, Los Angeles, CA 90095 USA; [Yong, William H.] Univ Calif Los Angeles, David Geffen Sch Med, Dept Pathol & Lab Med, Los Angeles, CA 90095 USA; [L…	University of California System; University of California Los Angeles; University of California Los Angeles Medical Center; David Geffen School of Medicine at UCLA; University of California System; University of California Los Angeles; University of California Los Angeles Medical Center; David Geffen School of Medicine at UCLA; University of California System; University of California Los Angeles…	Prins, RM (corresponding author), Univ Calif Los Angeles, Dept Neurosurg, 300 Stein Plaza,Suite 562,Box 956901, Los Angeles, CA 90095 USA.	118	OXFORD UNIV PRESS INC	CARY	JOURNALS DEPT, 2001 EVANS RD, CARY, NC 27513 USA	1522-8517	1523-5866	NEURO-ONCOLOGY	Neuro-Oncology	JUN	2017	19	6	796	807	10.1093/neuonc/now287	http://dx.doi.org/10.1093/neuonc/now287	12	Oncology; Clinical Neurology	Science Citation Index Expanded (SCI-EXPANDED)	Oncology; Neurosciences & Neurology	EW1OC	28115578	2023-10-05	WOS:000402259500007
Ma, WQ; He, HB; Wang, HM	Ma, Wenqing; He, Hongbin; Wang, Hongmei	Oncolytic herpes simplex virus and immunotherapy	BMC IMMUNOLOGY	English	Article	PHASE-I; PROTEIN-SYNTHESIS; MALIGNANT GLIOMA; VECTOR G47-DELTA; IMMUNE-RESPONSES; DENDRITIC CELLS; TYPE-1 MUTANT; VIRAL THERAPY; GENE-THERAPY; US3 PROTEIN	BackgroundOncolytic viruses have been proposed to be employed as a potential treatment of cancer. Well targeted, they will serve the purpose of cracking tumor cells without causing damage to normal cells. In this category of oncolytic viral drugs human pathogens herpes simplex virus (HSV) is especially suitable for the cause. Although most viral infection causes antiviral reaction in the host, HS…	[Ma, Wenqing; He, Hongbin; Wang, Hongmei] Shandong Normal Univ, Coll Life Sci, Ruminant Dis Res Ctr, Shandong Prov Key Lab Anim Resistance Biol, Jinan 250014, Shandong, Peoples R China	Shandong Normal University	He, HB; Wang, HM (corresponding author), Shandong Normal Univ, Coll Life Sci, Ruminant Dis Res Ctr, Shandong Prov Key Lab Anim Resistance Biol, Jinan 250014, Shandong, Peoples R China.	43	BMC	LONDON	CAMPUS, 4 CRINAN ST, LONDON N1 9XW, ENGLAND		1471-2172	BMC IMMUNOL	BMC Immunol.	DEC 18	2018	19				10.1186/s12865-018-0281-9	http://dx.doi.org/10.1186/s12865-018-0281-9	11	Immunology	Science Citation Index Expanded (SCI-EXPANDED)	Immunology	HE8JS	30563466	2023-10-05	WOS:000453693600001
Yang, F; He, ZQ; Duan, H; Zhang, D; Li, JH; Yang, HJ; Dorsey, JF; Zou, W; Nabavizadeh, SA; Bagley, SJ; Abdullah, K; Brem, S; Zhang, L; Xu, XW; Byrne, KT; Vonderheide, RH; Gong, YQ; Fan, Y	Yang, Fan; He, Zhenqiang; Duan, Hao; Zhang, Duo; Li, Juehui; Yang, Huijuan; Dorsey, Jay F.; Zou, Wei; Nabavizadeh, S. Ali; Bagley, Stephen J.; Abdullah, Kalil; Brem, Steven; Zhang, Lin; Xu, Xiaowei; Byrne, Katelyn T.; Vonderheide, Robert H.; Gong, Yanqing; Fan, Yi	Synergistic immunotherapy of glioblastoma by dual targeting of IL-6 and CD40	NATURE COMMUNICATIONS	English	Article	ANTI-INTERLEUKIN-6 MONOCLONAL-ANTIBODY; MACROPHAGE POLARIZATION; MYELOID CELLS; GLIOMA; STAT3; COMBINATION; RESISTANCE; EXPRESSION; CYTOKINE; CANCER	Immunologically-cold tumors including glioblastoma (GBM) are refractory to checkpoint blockade therapy, largely due to extensive infiltration of immunosuppressive macrophages (Ms). Consistent with a pro-tumor role of IL-6 in alternative M phi s polarization, we here show that targeting IL-6 by genetic ablation or pharmacological inhibition moderately improves T-cell infiltration into GBM and enha…	[Yang, Fan; He, Zhenqiang; Duan, Hao; Zhang, Duo; Li, Juehui; Yang, Huijuan; Dorsey, Jay F.; Zou, Wei; Fan, Yi] Univ Penn, Dept Radiat Oncol, Philadelphia, PA 19104 USA; [Nabavizadeh, S. Ali] Univ Penn, Dept Radiol, Philadelphia, PA 19104 USA; [Bagley, Stephen J.; Brem, Steven; Byrne, Katelyn T.; Vonderheide, Robert H.; Fan, Yi] Univ Penn, Abramson Canc Ctr, Philadelphia, PA 19104 USA; [Abdullah,…	University of Pennsylvania; University of Pennsylvania; University of Pennsylvania; Pennsylvania Medicine; University of Pennsylvania; University of Pennsylvania; University of Pennsylvania; University of Pennsylvania; University of Pennsylvania; State Key Lab Oncology South China; Sun Yat Sen University	Fan, Y (corresponding author), Univ Penn, Dept Radiat Oncol, Philadelphia, PA 19104 USA.;Vonderheide, RH; Fan, Y (corresponding author), Univ Penn, Abramson Canc Ctr, Philadelphia, PA 19104 USA.;Fan, Y (corresponding author), Univ Penn, Dept Neurosurg, Philadelphia, PA 19104 USA.;Vonderheide, RH; Fan, Y (corresponding author), Univ Penn, Inst Immunol, Philadelphia, PA 19104 USA.;Gong, YQ (corresp…	55	NATURE RESEARCH	BERLIN	HEIDELBERGER PLATZ 3, BERLIN, 14197, GERMANY	2041-1723		NAT COMMUN	Nat. Commun.	JUN 8	2021	12	1			10.1038/s41467-021-23832-3	http://dx.doi.org/10.1038/s41467-021-23832-3	15	Multidisciplinary Sciences	Science Citation Index Expanded (SCI-EXPANDED)	Science & Technology - Other Topics	SW8ZJ	34103524	2023-10-05	WOS:000664803600007
Schatz, J; Ladinig, A; Fietkau, R; Putz, F; Gaipl, US; Frey, B; Derer, A	Schatz, Julia; Ladinig, Alexandra; Fietkau, Rainer; Putz, Florian; Gaipl, Udo S.; Frey, Benjamin; Derer, Anja	Normofractionated irradiation and not temozolomide modulates the immunogenic and oncogenic phenotype of human glioblastoma cell lines	STRAHLENTHERAPIE UND ONKOLOGIE	English	Article; Early Access	EXPRESSION; PD-1; IMMUNOTHERAPY; INHIBITION; APOPTOSIS; RECEPTOR; LIGAND; GLIOMA	Purpose Glioblastoma multiforme (GBM) is the most aggressive primary brain tumor, with an overall poor prognosis after diagnosis. Conventional treatment includes resection, chemotherapy with temozolomide (TMZ), and concomitant radiotherapy (RT). The recent success of immunotherapy approaches in other tumor entities, particularly with immune checkpoint inhibitors, could not be clinically transferr…	[Schatz, Julia; Ladinig, Alexandra; Gaipl, Udo S.; Frey, Benjamin; Derer, Anja] Friedrich Alexander Univ Erlangen Nurnberg FAU, Dept Radiat Oncol, Translat Radiobiol, Univ Klinikum Erlangen, Univ Str 27, D-91054 Erlangen, Germany; [Schatz, Julia; Ladinig, Alexandra; Fietkau, Rainer; Putz, Florian; Gaipl, Udo S.; Frey, Benjamin; Derer, Anja] Friedrich Alexander Univ Erlangen Nurnberg FAU, Dept Rad…	University of Erlangen Nuremberg; University of Erlangen Nuremberg; University of Erlangen Nuremberg	Gaipl, US (corresponding author), Friedrich Alexander Univ Erlangen Nurnberg FAU, Dept Radiat Oncol, Translat Radiobiol, Univ Klinikum Erlangen, Univ Str 27, D-91054 Erlangen, Germany.;Gaipl, US (corresponding author), Friedrich Alexander Univ Erlangen Nurnberg FAU, Dept Radiat Oncol, Univ Klinikum Erlangen, Erlangen, Germany.;Gaipl, US (corresponding author), Comprehens Canc Ctr Erlangen EMN, Er…	0	SPRINGER HEIDELBERG	HEIDELBERG	TIERGARTENSTRASSE 17, D-69121 HEIDELBERG, GERMANY	0179-7158	1439-099X	STRAHLENTHER ONKOL	Strahlenther. Onkol.	2022 DEC 8	2022					10.1007/s00066-022-02028-8	http://dx.doi.org/10.1007/s00066-022-02028-8	12	Oncology; Radiology, Nuclear Medicine & Medical Imaging	Science Citation Index Expanded (SCI-EXPANDED)	Oncology; Radiology, Nuclear Medicine & Medical Imaging	6W2CQ	36480032	2023-10-05	WOS:000895541200001
Zhu, HF; You, YP; Shen, ZM; Shi, L	Zhu, Haifeng; You, Yongping; Shen, Zhouming; Shi, Lei	EGFRvIII-CAR-T Cells with PD-1 Knockout Have Improved Anti-Glioma Activity	PATHOLOGY & ONCOLOGY RESEARCH	English	Article	GROWTH-FACTOR RECEPTOR; GLIOBLASTOMA; EXPRESSION	Glioblastoma multiforme (GBM) is the most malignant form of the brain tumors. EGFR variant III (EGFRvIII) is expressed in about 30% of GBM specimens, but not expressed in normal brain tissues. Therefore, EGFRvIII protein offers an ideal CAR-T therapeutic target for EGFRvIII-positive GBM patients. PD-L1 is expressed in a variety of cancer cells, including GBM. Tumor-associated PD-L1 can bind to PD…	[Zhu, Haifeng] Nanjing Med Univ, Dept Neurosurg, Nanjing 210029, Peoples R China; [Zhu, Haifeng; Shen, Zhouming] Funing Peoples Hosp, Dept Neurosurg, Funing 224400, Peoples R China; [You, Yongping] Nanjing Med Univ, Dept Neurosurg, Affiliated Hosp 1, Nanjing 210029, Peoples R China; [Shi, Lei] Jiangsu Univ, Affiliated Kunshan Hosp, Dept Neurosurg, Suzhou 215300, Peoples R China	Nanjing Medical University; Nanjing Medical University; Jiangsu University	You, YP (corresponding author), Nanjing Med Univ, Dept Neurosurg, Affiliated Hosp 1, Nanjing 210029, Peoples R China.;Shi, L (corresponding author), Jiangsu Univ, Affiliated Kunshan Hosp, Dept Neurosurg, Suzhou 215300, Peoples R China.	23	FRONTIERS MEDIA SA	LAUSANNE	AVENUE DU TRIBUNAL FEDERAL 34, LAUSANNE, CH-1015, SWITZERLAND	1219-4956	1532-2807	PATHOL ONCOL RES	Pathol. Oncol. Res.	OCT	2020	26	4	2135	2141	10.1007/s12253-019-00759-1	http://dx.doi.org/10.1007/s12253-019-00759-1	7	Oncology; Pathology	Science Citation Index Expanded (SCI-EXPANDED)	Oncology; Pathology	NJ1KL	31989402	2023-10-05	WOS:000515603000001
Gieryng, A; Pszczolkowska, D; Walentynowicz, KA; Rajan, WD; Kaminska, B	Gieryng, Anna; Pszczolkowska, Dominika; Walentynowicz, Kacper A.; Rajan, Wenson D.; Kaminska, Bozena	Immune microenvironment of gliomas	LABORATORY INVESTIGATION	English	Review	COLONY-STIMULATING FACTOR; HEPATOCYTE GROWTH-FACTOR; NEUROTROPHIC FACTOR GDNF; MONOCYTE-DERIVED MACROPHAGES; NEWLY-DIAGNOSED GLIOBLASTOMA; FACTOR SCATTER FACTOR; CHEMOATTRACTANT PROTEIN-1 MCP-1; TUMOR-ASSOCIATED MACROPHAGES; CENTRAL-NERVOUS-SYSTEM; IN-SITU HYBRIDIZATION	High-grade gliomas are rapidly progressing tumors of the central nervous system (CNS) with a very poor prognosis despite extensive resection combined with radiation and/or chemotherapy. Histopathological and flow cytometry analyses of human and rodent experimental gliomas revealed heterogeneity of a tumor and its niche, composed of reactive astrocytes, endothelial cells, and numerous immune cells…	[Gieryng, Anna; Pszczolkowska, Dominika; Walentynowicz, Kacper A.; Rajan, Wenson D.; Kaminska, Bozena] Polish Acad Sci, Nencki Inst Expt Biol, Neurobiol Ctr, Mol Neurobiol Lab, 3 Pasteur St, PL-02093 Warsaw, Poland	Polish Academy of Sciences; Nencki Institute of Experimental Biology of the Polish Academy of Sciences	Kaminska, B (corresponding author), Polish Acad Sci, Nencki Inst Expt Biol, Neurobiol Ctr, Mol Neurobiol Lab, 3 Pasteur St, PL-02093 Warsaw, Poland.	308	NATURE PUBLISHING GROUP	NEW YORK	75 VARICK ST, 9TH FLR, NEW YORK, NY 10013-1917 USA	0023-6837	1530-0307	LAB INVEST	Lab. Invest.	MAY	2017	97	5	498	518	10.1038/labinvest.2017.19	http://dx.doi.org/10.1038/labinvest.2017.19	21	Medicine, Research & Experimental; Pathology	Science Citation Index Expanded (SCI-EXPANDED)	Research & Experimental Medicine; Pathology	ET4DQ	28287634	2023-10-05	WOS:000400229900002
Exley, MA; Garcia, S; Zellander, A; Zilberberg, J; Andrews, DW	Exley, Mark A.; Garcia, Samantha; Zellander, Amelia; Zilberberg, Jenny; Andrews, David W.	Challenges and Opportunities for Immunotherapeutic Intervention against Myeloid Immunosuppression in Glioblastoma	JOURNAL OF CLINICAL MEDICINE	English	Article	CD40 GENE-EXPRESSION; INFILTRATING MICROGLIA/MACROPHAGES; MACROPHAGE POLARIZATION; SUPPRESSOR-CELLS; GLIOMA; MICROGLIA; EXOSOMES; RECEPTOR; GROWTH; ACTIVATION	Glioblastoma multiforme (GBM), the most common and deadly brain cancer, exemplifies the paradigm that cancers grow with help from an immunosuppressive tumor microenvironment (TME). In general, TME includes a large contribution from various myeloid lineage-derived cell types, including (in the brain) altered pathogenic microglia as well as monocyte-macrophages (Macs), myeloid-derived suppressor ce…	[Exley, Mark A.; Garcia, Samantha; Zellander, Amelia; Zilberberg, Jenny; Andrews, David W.] Imvax Inc, Philadelphia, PA 19602 USA; [Exley, Mark A.] Harvard Med Sch, Brigham & Womens Hosp, Gastroenterol Hepatol & Endoscopy, Boston, MA 02115 USA; [Exley, Mark A.] Univ Manchester, Fac Med & Human Sci, Manchester M13 9NT, Lancs, England; [Andrews, David W.] Thomas Jefferson Univ, Med Sch, Neurol Surg…	Harvard University; Brigham & Women's Hospital; Harvard Medical School; University of Manchester; Jefferson University	Exley, MA (corresponding author), Imvax Inc, Philadelphia, PA 19602 USA.;Exley, MA (corresponding author), Harvard Med Sch, Brigham & Womens Hosp, Gastroenterol Hepatol & Endoscopy, Boston, MA 02115 USA.;Exley, MA (corresponding author), Univ Manchester, Fac Med & Human Sci, Manchester M13 9NT, Lancs, England.	4	MDPI	BASEL	ST ALBAN-ANLAGE 66, CH-4052 BASEL, SWITZERLAND		2077-0383	J CLIN MED	J. Clin. Med.	FEB	2022	11	4			10.3390/jcm11041069	http://dx.doi.org/10.3390/jcm11041069	11	Medicine, General & Internal	Science Citation Index Expanded (SCI-EXPANDED)	General & Internal Medicine	ZU2QW	35207340	2023-10-05	WOS:000769690400001
Desai, R; Suryadevara, CM; Batich, KA; Farber, SH; Sanchez-Perez, L; Sampson, JH	Desai, Rupen; Suryadevara, Carter M.; Batich, Kristen A.; Farber, S. Harrison; Sanchez-Perez, Luis; Sampson, John H.	Emerging immunotherapies for glioblastoma	EXPERT OPINION ON EMERGING DRUGS	English	Review	EPIDERMAL-GROWTH-FACTOR; CHIMERIC ANTIGEN RECEPTOR; ANTITUMOR IMMUNE-RESPONSES; ONCOLYTIC VIRUS THERAPY; BLOOD-BRAIN-BARRIER; LONG-TERM SURVIVAL; GENE-THERAPY; T-CELLS; MALIGNANT GLIOMA; PHASE-II	Introduction: Immunotherapy for brain cancer has evolved dramatically over the past decade, owed in part to our improved understanding of how the immune system interacts with tumors residing within the central nervous system (CNS). Glioblastoma (GBM), the most common primary malignant brain tumor in adults, carries a poor prognosis (< 15 months) and only few advances have been made since the FDA'…	[Desai, Rupen; Suryadevara, Carter M.; Batich, Kristen A.; Farber, S. Harrison; Sanchez-Perez, Luis; Sampson, John H.] Duke Univ, Med Ctr, Dept Neurosurg, Duke Brain Tumor Immunotherapy Program, Durham, NC 27710 USA; [Desai, Rupen; Suryadevara, Carter M.; Batich, Kristen A.; Farber, S. Harrison; Sanchez-Perez, Luis; Sampson, John H.] Duke Univ, Med Ctr, Preston Robert Tisch Brain Tumor Ctr, Durha…	Duke University; Duke University; Duke University	Sampson, JH (corresponding author), Duke Univ, Med Ctr, Duke Brain Tumor Immunotherapy Program, Div Neurosurg,Dept Surg, Box 3050, Durham, NC 27710 USA.	32	TAYLOR & FRANCIS LTD	ABINGDON	2-4 PARK SQUARE, MILTON PARK, ABINGDON OR14 4RN, OXON, ENGLAND	1472-8214	1744-7623	EXPERT OPIN EMERG DR	Expert Opin Emerg. Drugs		2016	21	2	133	145	10.1080/14728214.2016.1186643	http://dx.doi.org/10.1080/14728214.2016.1186643	13	Pharmacology & Pharmacy	Science Citation Index Expanded (SCI-EXPANDED)	Pharmacology & Pharmacy	DM7DL	27223671	2023-10-05	WOS:000376514900002
Saha, D; Martuza, RL; Rabkin, SD	Saha, Dipongkor; Martuza, Robert L.; Rabkin, Samuel D.	Oncolytic herpes simplex virus immunovirotherapy in combination with immune checkpoint blockade to treat glioblastoma	IMMUNOTHERAPY	English	Article	PD-1 BLOCKADE; STEM-CELLS; CANCER-IMMUNOTHERAPY; MISMATCH REPAIR; BRAIN-TUMORS; SOLID TUMORS; THERAPY; MELANOMA; MODELS; GLIOMA	Oncolytic viruses, such as oncolytic herpes simplex virus (oHSV), are a new class of cancer therapeutic, which selectively replicate and kill cancer cells, while inducing an inflammatory microenvironment, immunovirotherapy. Recently, an oHSV (talimogene laherparepvec) has been approved for the treatment of advanced melanoma. Glioblastoma (GBM) is an almost always lethal primary tumor in the brain…	[Saha, Dipongkor; Martuza, Robert L.; Rabkin, Samuel D.] Massachusetts Gen Hosp, Dept Neurosurg, Mol Neurosurg Lab, Boston, MA 02114 USA; [Saha, Dipongkor; Martuza, Robert L.; Rabkin, Samuel D.] Massachusetts Gen Hosp, Brain Tumor Res Ctr, Boston, MA 02114 USA; [Saha, Dipongkor; Martuza, Robert L.; Rabkin, Samuel D.] Harvard Med Sch, Boston, MA 02114 USA	Harvard University; Massachusetts General Hospital; Harvard University; Massachusetts General Hospital; Harvard University; Harvard Medical School	Rabkin, SD (corresponding author), Massachusetts Gen Hosp, Dept Neurosurg, Mol Neurosurg Lab, Boston, MA 02114 USA.;Rabkin, SD (corresponding author), Massachusetts Gen Hosp, Brain Tumor Res Ctr, Boston, MA 02114 USA.;Rabkin, SD (corresponding author), Harvard Med Sch, Boston, MA 02114 USA.	49	FUTURE MEDICINE LTD	LONDON	UNITEC HOUSE, 3RD FLOOR, 2 ALBERT PLACE, FINCHLEY CENTRAL, LONDON, N3 1QB, ENGLAND	1750-743X	1750-7448	IMMUNOTHERAPY-UK	Immunotherapy	JUL	2018	10	9	779	786	10.2217/imt-2018-0009	http://dx.doi.org/10.2217/imt-2018-0009	8	Immunology	Science Citation Index Expanded (SCI-EXPANDED)	Immunology	GU8UV	30008259	2023-10-05	WOS:000445619200007
Zhang, B; Huang, J; Tang, JL; Hu, S; Luo, SX; Luo, ZG; Zhou, FX; Tan, SY; Ying, JE; Chang, Q; Zhang, R; Geng, CY; Wu, DW; Gu, XY; Liu, BL	Zhang, Bo; Huang, Jing; Tang, Jialin; Hu, Sheng; Luo, Suxia; Luo, Zhiguo; Zhou, Fuxiang; Tan, Shiyun; Ying, Jieer; Chang, Qing; Zhang, Rui; Geng, Chengyun; Wu, Dawei; Gu, Xiangyong; Liu, Binlei	Intratumoral OH2, an oncolytic herpes simplex virus 2, in patients with advanced solid tumors: a multicenter, phase I/II clinical trial	JOURNAL FOR IMMUNOTHERAPY OF CANCER	English	Article	I TRIAL; CANCER; THERAPY; MUTANT; GLIOMA	Background OH2 is a genetically engineered oncolytic herpes simplex virus type 2 designed to selectively amplify in tumor cells and express granulocyte-macrophage colony-stimulating factor to enhance antitumor immune responses. We investigated the safety, tolerability and antitumor activity of OH2 as single agent or in combination with HX008, an anti-programmed cell death protein 1 antibody, in p…	[Zhang, Bo; Huang, Jing; Tang, Jialin] Chinese Acad Med Sci & Peking Union Med Coll, Natl Canc Ctr, Dept Med Oncol, Natl Clin Res Ctr Canc,Canc Hosp, Beijing, Peoples R China; [Huang, Jing] Chinese Acad Med Sci & Peking Union Med Coll, Natl Canc Ctr, Dept Med Oncol, Natl Clin Res Ctr Canc,Canc Hosp, Shenzhen, Peoples R China; [Huang, Jing] Chinese Acad Med Sci & Peking Union Med Coll, Shenzhen Ho…	Chinese Academy of Medical Sciences - Peking Union Medical College; Cancer Institute & Hospital - CAMS; Peking Union Medical College; Chinese Academy of Medical Sciences - Peking Union Medical College; Peking Union Medical College; Chinese Academy of Medical Sciences - Peking Union Medical College; Peking Union Medical College; Huazhong University of Science & Technology; Zhengzhou University; Zh…	Huang, J (corresponding author), Chinese Acad Med Sci & Peking Union Med Coll, Natl Canc Ctr, Dept Med Oncol, Natl Clin Res Ctr Canc,Canc Hosp, Beijing, Peoples R China.;Huang, J (corresponding author), Chinese Acad Med Sci & Peking Union Med Coll, Natl Canc Ctr, Dept Med Oncol, Natl Clin Res Ctr Canc,Canc Hosp, Shenzhen, Peoples R China.;Huang, J (corresponding author), Chinese Acad Med Sci & Pe…	28	BMJ PUBLISHING GROUP	LONDON	BRITISH MED ASSOC HOUSE, TAVISTOCK SQUARE, LONDON WC1H 9JR, ENGLAND		2051-1426	J IMMUNOTHER CANCER	J. Immunother. Cancer		2021	9	4			10.1136/jitc-2020-002224	http://dx.doi.org/10.1136/jitc-2020-002224	10	Oncology; Immunology	Science Citation Index Expanded (SCI-EXPANDED)	Oncology; Immunology	RM3IB	33837053	2023-10-05	WOS:000639555900002
Galstyan, A; Markman, JL; Shatalova, ES; Chiechi, A; Korman, AJ; Patil, R; Klymyshyn, D; Tourtellotte, WG; Israel, LL; Braubach, O; Ljubimov, VA; Mashouf, LA; Ramesh, A; Grodzinski, ZB; Penichet, ML; Black, KL; Holler, E; Sun, T; Ding, H; Ljubimov, AV; Ljubimova, JY	Galstyan, Anna; Markman, Janet L.; Shatalova, Ekaterina S.; Chiechi, Antonella; Korman, Alan J.; Patil, Rameshwar; Klymyshyn, Dmytro; Tourtellotte, Warren G.; Israel, Liron L.; Braubach, Oliver; Ljubimov, Vladimir A.; Mashouf, Leila A.; Ramesh, Arshia; Grodzinski, Zachary B.; Penichet, Manuel L.; Black, Keith L.; Holler, Eggehard; Sun, Tao; Ding, Hui; Ljubimov, Alexander V.; Ljubimova, Julia Y.	Blood-brain barrier permeable nano immunoconjugates induce local immune responses for glioma therapy	NATURE COMMUNICATIONS	English	Article	GLIOBLASTOMA ERADICATION; DELIVERY; BLOCKADE; PROTEIN; SYSTEM; IDENTIFICATION; IMMUNOTHERAPY; INTERLEUKIN-2; MACROPHAGES; ANAPHYLAXIS	Brain glioma treatment with checkpoint inhibitor antibodies to cytotoxic T-lymphocyte-associated antigen 4 (a-CTLA-4) and programmed cell death-1 (a-PD-1) was largely unsuccessful due to their inability to cross blood-brain barrier (BBB). Here we describe targeted nanoscale immunoconjugates (NICs) on natural biopolymer scaffold, poly(ss-L-malic acid), with covalently attached a-CTLA-4 or a-PD-1 f…	[Galstyan, Anna; Markman, Janet L.; Shatalova, Ekaterina S.; Chiechi, Antonella; Patil, Rameshwar; Klymyshyn, Dmytro; Israel, Liron L.; Braubach, Oliver; Ljubimov, Vladimir A.; Grodzinski, Zachary B.; Black, Keith L.; Holler, Eggehard; Sun, Tao; Ding, Hui; Ljubimova, Julia Y.] Cedars Sinai Med Ctr, Dept Neurosurg, Nanomed Res Ctr, AHSP, 8700 Beverly Blvd, Los Angeles, CA 90048 USA; [Korman, Alan …	Cedars Sinai Medical Center; Bristol-Myers Squibb; Cedars Sinai Medical Center; Cedars Sinai Medical Center; Cedars Sinai Medical Center; Harvard University; Harvard Medical School; University of California System; University of California Los Angeles; University of California System; University of California Los Angeles; University of California Los Angeles Medical Center; David Geffen School of…	Ljubimova, JY (corresponding author), Cedars Sinai Med Ctr, Dept Neurosurg, Nanomed Res Ctr, AHSP, 8700 Beverly Blvd, Los Angeles, CA 90048 USA.;Ljubimova, JY (corresponding author), Cedars Sinai Med Ctr, Samuel Oschin Comprehens Canc Ctr, 8700 Beverly Blvd, Los Angeles, CA 90048 USA.	170	NATURE PUBLISHING GROUP	LONDON	MACMILLAN BUILDING, 4 CRINAN ST, LONDON N1 9XW, ENGLAND	2041-1723		NAT COMMUN	Nat. Commun.	AUG 28	2019	10				10.1038/s41467-019-11719-3	http://dx.doi.org/10.1038/s41467-019-11719-3	13	Multidisciplinary Sciences	Science Citation Index Expanded (SCI-EXPANDED)	Science & Technology - Other Topics	IT5FW	31462642	2023-10-05	WOS:000482888900001
Maccalli, C; Parmiani, G; Ferrone, S	Maccalli, Cristina; Parmiani, Giorgio; Ferrone, Soldano	Immunomodulating and Immunoresistance Properties of Cancer-Initiating Cells: Implications for the Clinical Success of Immunotherapy	IMMUNOLOGICAL INVESTIGATIONS	English	Review	GLIOBLASTOMA STEM-CELLS; IMMUNE CHECKPOINT BLOCKADE; EPITHELIAL-MESENCHYMAL TRANSITIONS; TUMOR-INFILTRATING LYMPHOCYTES; NEGATIVE BREAST-CANCER; CD8(+) T-CELLS; IN-VITRO; MONOCLONAL-ANTIBODIES; ANTITUMOR IMMUNITY; THERAPEUTIC TARGET	Cancer-initiating cells (CICs) represent a relatively rare subpopulation of cells endowed with self-renewal, stemness properties, tumorigenicity in immunodeficient mice, and resistance to standard therapies as well as to immunotherapy. Here, we review the biological and immunological characteristics of CICs with special focus on the immunomodulating mechanisms they utilize to escape from immunosu…	[Maccalli, Cristina] Sidra Med & Res Ctr, Dept Translat Med, Doha, Qatar; [Parmiani, Giorgio] Univ Hosp Siena, Italian Network Biotherapy, Siena, Italy; [Ferrone, Soldano] Harvard Med Sch, Massachusetts Gen Hosp, Dept Surg, Fruit St 55, Boston, MA 02114 USA	Sidra Medical & Research Center; University of Siena; University Hospital of Siena; Harvard University; Massachusetts General Hospital; Harvard Medical School	Ferrone, S (corresponding author), Harvard Med Sch, Massachusetts Gen Hosp, Dept Surg, Fruit St 55, Boston, MA 02114 USA.	71	TAYLOR & FRANCIS INC	PHILADELPHIA	530 WALNUT STREET, STE 850, PHILADELPHIA, PA 19106 USA	0882-0139	1532-4311	IMMUNOL INVEST	Immunol. Invest.	APR	2017	46	3	221	238	10.1080/08820139.2017.1280051	http://dx.doi.org/10.1080/08820139.2017.1280051	18	Immunology	Science Citation Index Expanded (SCI-EXPANDED)	Immunology	ES4CU	28287848	2023-10-05	WOS:000399477600001
Alghamri, MS; McClellan, BL; Avvari, RP; Thalla, R; Carney, S; Hartlage, MS; Haase, S; Ventosa, M; Taher, A; Kamran, N; Zhang, L; Faisal, SM; Núñez, FJ; Garcia-Fabiani, MB; Al-Holou, WN; Orringer, D; Hervey-Jumper, S; Heth, J; Patil, PG; Eddy, K; Merajver, SD; Ulintz, PJ; Welch, J; Gao, C; Liu, JL; Núñez, G; Hambardzumyan, D; Lowenstein, PR; Castro, MG	Alghamri, Mahmoud S.; McClellan, Brandon L.; Avvari, Ruthvik P.; Thalla, Rohit; Carney, Stephen; Hartlage, Margaret S.; Haase, Santiago; Ventosa, Maria; Taher, Ayman; Kamran, Neha; Zhang, Li; Faisal, Syed Mohd; Nunez, Felipe J.; Garcia-Fabiani, Maria Belen; Al-Holou, Wajd N.; Orringer, Daniel; Hervey-Jumper, Shawn; Heth, Jason; Patil, Parag G.; Eddy, Karen; Merajver, Sofia D.; Ulintz, Peter J.; W…	G-CSF secreted by mutant IDH1 glioma stem cells abolishes myeloid cell immunosuppression and enhances the efficacy of immunotherapy	SCIENCE ADVANCES	English	Article	INTEGRATED GENOMIC ANALYSIS; IMMUNE; HETEROGENEITY; MUTATIONS; SUBTYPES; MICROENVIRONMENT; DIFFERENTIATION; ACTIVATION; PHENOTYPE; HIERARCHY	Mutant isocitrate-dehydrogenase 1 (mIDH1) synthesizes the oncometabolite 2-hydroxyglutarate (2HG), which elicits epigenetic reprogramming of the glioma cells' transcriptome by inhibiting DNA and histone demethylases. We show that the efficacy of immune-stimulatory gene therapy (TK/FIt3L) is enhanced in mIDH1 gliomas, due to the reprogramming of the myeloid cells' compartment infiltrating the tumo…	[Alghamri, Mahmoud S.; McClellan, Brandon L.; Avvari, Ruthvik P.; Thalla, Rohit; Carney, Stephen; Hartlage, Margaret S.; Haase, Santiago; Ventosa, Maria; Taher, Ayman; Kamran, Neha; Zhang, Li; Faisal, Syed Mohd; Nunez, Felipe J.; Garcia-Fabiani, Maria Belen; Al-Holou, Wajd N.; Orringer, Daniel; Heth, Jason; Patil, Parag G.; Eddy, Karen; Lowenstein, Pedro R.; Castro, Maria G.] Univ Michigan, Dept …	University of Michigan System; University of Michigan; University of Michigan System; University of Michigan; University of Michigan System; University of Michigan; University of California System; University of California San Francisco; University of Michigan System; University of Michigan; University of Michigan System; University of Michigan; University of Michigan System; University of Michig…	Castro, MG (corresponding author), Univ Michigan, Dept Neurosurg, Med Sch, Ann Arbor, MI 48109 USA.;Castro, MG (corresponding author), Univ Michigan, Dept Cell & Dev Biol, Med Sch, Ann Arbor, MI 48109 USA.	33	AMER ASSOC ADVANCEMENT SCIENCE	WASHINGTON	1200 NEW YORK AVE, NW, WASHINGTON, DC 20005 USA	2375-2548		SCI ADV	Sci. Adv.	OCT	2021	7	40			10.1126/sciadv.abh3243	http://dx.doi.org/10.1126/sciadv.abh3243	20	Multidisciplinary Sciences	Science Citation Index Expanded (SCI-EXPANDED)	Science & Technology - Other Topics	WA7US	34586841	2023-10-05	WOS:000703091100018
Samson, A; Scott, KJ; Taggart, D; West, EJ; Wilson, E; Nuovo, GJ; Thomson, S; Corns, R; Mathew, RK; Fuller, MJ; Kottke, TJ; Thompson, JM; Ilett, EJ; Cockle, JV; van Hille, P; Sivakumar, G; Polson, ES; Turnbull, SJ; Appleton, ES; Migneco, G; Rose, AS; Coffey, MC; Beirne, DA; Collinson, FJ; Ralph, C; Anthoney, DA; Twelves, CJ; Furness, AJ; Quezada, SA; Wurdak, H; Errington-Mais, F; Pandha, H; Harri…	Samson, Adel; Scott, Karen J.; Taggart, David; West, Emma J.; Wilson, Erica; Nuovo, Gerard J.; Thomson, Simon; Corns, Robert; Mathew, Ryan K.; Fuller, Martin J.; Kottke, Timothy J.; Thompson, Jill M.; Ilett, Elizabeth J.; Cockle, Julia V.; van Hille, Philip; Sivakumar, Gnanamurthy; Polson, Euan S.; Turnbull, Samantha J.; Appleton, Elizabeth S.; Migneco, Gemma; Rose, Ailsa S.; Coffey, Matthew C.; …	Intravenous delivery of oncolytic reovirus to brain tumor patients immunologically primes for subsequent checkpoint blockade	SCIENCE TRANSLATIONAL MEDICINE	English	Article	RECURRENT MALIGNANT GLIOMAS; PHASE-I; CANCER-CELLS; T-CELLS; EXPRESSION; NIVOLUMAB; INJECTION; TRIAL; IMMUNOTHERAPY; CHEMOKINES	Immune checkpoint inhibitors, including those targeting programmed cell death protein 1 (PD-1), are reshaping cancer therapeutic strategies. Evidence suggests, however, that tumor response and patient survival are determined by tumor programmed death ligand 1 (PD-L1) expression. We hypothesized that preconditioning of the tumor immune microenvironment using targeted, virus-mediated interferon (IF…	[Samson, Adel; Scott, Karen J.; Taggart, David; West, Emma J.; Wilson, Erica; Mathew, Ryan K.; Fuller, Martin J.; Ilett, Elizabeth J.; Cockle, Julia V.; Polson, Euan S.; Turnbull, Samantha J.; Appleton, Elizabeth S.; Migneco, Gemma; Rose, Ailsa S.; Ralph, Christy; Anthoney, D. Alan; Twelves, Christopher J.; Wurdak, Heiko; Errington-Mais, Fiona; Selby, Peter J.; Griffin, Stephen D.; Stead, Lucy F.…	University of Leeds; University System of Ohio; Ohio State University; James Cancer Hospital & Solove Research Institute; University of Leeds; Mayo Clinic; Oncolytics Biotech; University of Leeds; University of London; University College London; University of Surrey; University of London; Institute of Cancer Research - UK; Royal Marsden NHS Foundation Trust	Samson, A; Short, SC (corresponding author), Univ Leeds, Leeds Inst Canc & Pathol, Fac Med & Hlth, St Jamess Univ Hosp, Beckett St, Leeds LS9 7TF, W Yorkshire, England.;Melcher, AA (corresponding author), Inst Canc Res, 123 Old Brompton Rd, London SW7 3RP, England.	248	AMER ASSOC ADVANCEMENT SCIENCE	WASHINGTON	1200 NEW YORK AVE, NW, WASHINGTON, DC 20005 USA	1946-6234	1946-6242	SCI TRANSL MED	Sci. Transl. Med.	JAN 3	2018	10	422			10.1126/scitranslmed.aam7577	http://dx.doi.org/10.1126/scitranslmed.aam7577	12	Cell Biology; Medicine, Research & Experimental	Science Citation Index Expanded (SCI-EXPANDED)	Cell Biology; Research & Experimental Medicine	FR6ZG	29298869	2023-10-05	WOS:000419215400003
Ogando-Rivas, E; Castillo, P; Jones, N; Trivedi, V; Drake, J; Dechkovskaia, A; Candelario, KM; Yang, CL; Mitchell, DA	Ogando-Rivas, Elizabeth; Castillo, Paul; Jones, Noah; Trivedi, Vrunda; Drake, Jeffrey; Dechkovskaia, Anjelika; Candelario, Kate M.; Yang, Changlin; Mitchell, Duane A.	Effects of immune checkpoint blockade on antigen-specific CD8+ T cells for use in adoptive cellular therapy	MICROBIOLOGY AND IMMUNOLOGY	English	Article	TIM-3; GLIOBLASTOMA; CYTOMEGALOVIRUS; DYSFUNCTION; LAG-3; PD-1	Adoptive T-cell therapies have been successfully used as prophylaxis or treatment for immunocompromised patients at risk of viral infections or advanced cancers. Unfortunately, for some refractory cancers, they have failed. To overcome this, checkpoint inhibitors are used to rescue immune antitumor responses. We hypothesized that in vitro checkpoint blockade during T-cell stimulation and expansio…	[Ogando-Rivas, Elizabeth; Trivedi, Vrunda; Drake, Jeffrey; Dechkovskaia, Anjelika; Candelario, Kate M.; Yang, Changlin; Mitchell, Duane A.] Univ Florida, Preston A Wells Jr Ctr Brain Tumor Therapy, McKnight Brain Inst, Dept Neurosurg,Brain Tumor Immunotherapy Program, Gainesville, FL USA; [Castillo, Paul; Jones, Noah] Univ Florida, Dept Pediat, Div Pediat Hematol Oncol, Gainesville, FL USA	State University System of Florida; University of Florida; State University System of Florida; University of Florida	Mitchell, DA (corresponding author), Univ Florida, Preston A Wells Jr Ctr Brain Tumor Therapy, Acad Hlth Ctr, Clin & Translat Res Bldg,2004 Mowry Rd,Room 3240, Gainesville, FL 32610 USA.	2	WILEY	HOBOKEN	111 RIVER ST, HOBOKEN 07030-5774, NJ USA	0385-5600	1348-0421	MICROBIOL IMMUNOL	Microbiol. Immunol.	MAY	2022	66	5	201	211	10.1111/1348-0421.12967	http://dx.doi.org/10.1111/1348-0421.12967	11	Immunology; Microbiology	Science Citation Index Expanded (SCI-EXPANDED)	Immunology; Microbiology	1B5QP	35150167	2023-10-05	WOS:000782201000001
Yin, YB; Boesteanu, AC; Binder, ZA; Xu, C; Reid, RA; Rodriguez, JL; Cook, DR; Thokala, R; Blouch, K; McGettigan-Croce, B; Zhang, LG; Konradt, C; Cogdill, AP; Panjwani, MK; Jiang, SG; Migliorini, D; Dahmane, N; Posey, AD; June, CH; Mason, NJ; Lin, ZG; O'Rourke, DM; Johnson, LA	Yin, Yibo; Boesteanu, Alma C.; Binder, Zev A.; Xu, Chong; Reid, Reiss A.; Rodriguez, Jesse L.; Cook, Danielle R.; Thokala, Radhika; Blouch, Kristin; McGettigan-Croce, Bevin; Zhang, Logan; Konradt, Christoph; Cogdill, Alexandria P.; Panjwani, M. Kazim; Jiang, Shuguang; Migliorini, Denis; Dahmane, Nadia; Posey, Avery D., Jr.; June, Carl H.; Mason, Nicola J.; Lin, Zhiguo; O'Rourke, Donald M.; Johnso…	Checkpoint Blockade Reverses Anergy in IL-13Rα2 Humanized scFv-Based CAR T Cells to Treat Murine and Canine Gliomas	MOLECULAR THERAPY-ONCOLYTICS	English	Article	CHIMERIC ANTIGEN RECEPTORS; CANCER-IMMUNOTHERAPY; MALIGNANT GLIOMAS; GLIOBLASTOMA; ANTIBODY; TARGET; CHAIN; NEUROONCOLOGY; TRANSLATION; ANTI-CTLA-4	We generated two humanized interleukin-13 receptor alpha 2 (IL-13R alpha 2) chimeric antigen receptors (CARs), Hu07BBz and Hu08BBz, that recognized human IL-13R alpha 2, but not IL-13R alpha 1. Hu08BBz also recognized canine IL-13R alpha 2. Both of these CAR T cell constructs demonstrated superior tumor inhibitory effects in a subcutaneous xenograft model of human glioma compared with a humanized…	[Yin, Yibo; Lin, Zhiguo] Harbin Med Univ, Affiliated Hosp 1, Dept Neurosurg, Fourth Sect, Harbin 150001, Heilongjiang, Peoples R China; [Yin, Yibo; Boesteanu, Alma C.; Xu, Chong; Reid, Reiss A.; Rodriguez, Jesse L.; Cook, Danielle R.; Thokala, Radhika; Blouch, Kristin; McGettigan-Croce, Bevin; Cogdill, Alexandria P.; Jiang, Shuguang; Migliorini, Denis; Posey, Avery D., Jr.; June, Carl H.; Johnson…	Harbin Medical University; University of Pennsylvania; Pennsylvania Medicine; University of Pennsylvania; Pennsylvania Medicine; University of Pennsylvania; University of Pennsylvania; Pennsylvania Medicine; University of Pennsylvania; Cornell University; Weill Cornell Medicine; Harvard University; Beth Israel Deaconess Medical Center; Harvard Medical School; Harvard University; Harvard Medical S…	Lin, ZG (corresponding author), Harbin Med Univ, Affiliated Hosp 1, Dept Neurosurg, Fourth Sect, Harbin 150001, Heilongjiang, Peoples R China.;O'Rourke, DM (corresponding author), Univ Penn, Hosp Univ Penn, 3400 Spruce St, Philadelphia, PA 19104 USA.	102	CELL PRESS	CAMBRIDGE	50 HAMPSHIRE ST, FLOOR 5, CAMBRIDGE, MA 02139 USA	2372-7705		MOL THER-ONCOLYTICS	Mol. Ther.-Oncolytics	DEC 21	2018	11		20	38	10.1016/j.omto.2018.08.002	http://dx.doi.org/10.1016/j.omto.2018.08.002	19	Oncology; Medicine, Research & Experimental	Science Citation Index Expanded (SCI-EXPANDED)	Oncology; Research & Experimental Medicine	HF2OM	30306125	2023-10-05	WOS:000454075900003
Lumniczky, K; Desaknai, S; Mangel, L; Szende, B; Hamada, H; Hidvegi, EJ; Safrany, G	Lumniczky, K; Desaknai, S; Mangel, L; Szende, B; Hamada, H; Hidvegi, EJ; Safrany, G	Local tumor irradiation augments the antitumor effect of cytokine-producing autologous cancer cell vaccines in a murine glioma model	CANCER GENE THERAPY	English	Article	COLONY-STIMULATING FACTOR; ESTABLISHED INTRACRANIAL TUMORS; GENE-THERAPY; MALIGNANT GLIOMA; BRAIN-TUMORS; 9L GLIOSARCOMA; T-CELLS; IN-VIVO; IMMUNITY; VACCINATION	The combined therapeutic effect of cytokine- producing cancer cell vaccines and local radiotherapy was studied in a mouse glioma 261 (G1261)brain tumor model. Brain tumor-bearing mice were treated with cytokine IL-4, IL-6, IL-7, GM-CSF, TNF-a, LIF, LT) producing vaccines made by in vitro transduction of Gl261 cells with the corresponding adenoviral vectors. Vaccines producing either IL-4 or GM-CS…	Natl Res Inst Radiobiol & Radiohyg, Dept Mol & Tumor Radiobiol, H-1221 Budapest, Hungary; Natl Inst Oncol, Dept Radiat Therapy, Budapest, Hungary; Semmelweis Univ, Inst Pathol & Expt Canc Res 1, H-1085 Budapest, Hungary; Sapporo Med Univ, Ctr Biomed Res, Dept Mol Med, Sapporo, Hokkaido, Japan	National Institute of Oncology Hungary; Semmelweis University; Sapporo Medical University	Safrany, G (corresponding author), Natl Res Inst Radiobiol & Radiohyg, Dept Mol & Tumor Radiobiol, Anna U 5, H-1221 Budapest, Hungary.	43	NATURE PUBLISHING GROUP	LONDON	MACMILLAN BUILDING, 4 CRINAN ST, LONDON N1 9XW, ENGLAND	0929-1903		CANCER GENE THER	Cancer Gene Ther.	JAN	2002	9	1	44	52			9	Biotechnology & Applied Microbiology; Oncology; Genetics & Heredity; Medicine, Research & Experimental	Science Citation Index Expanded (SCI-EXPANDED)	Biotechnology & Applied Microbiology; Oncology; Genetics & Heredity; Research & Experimental Medicine	509CW	11916244	2023-10-05	WOS:000173128200006
Smith, KE; Janelidze, S; Visse, E; Badn, W; Salford, L; Siesjö, P; Darabi, A	Smith, Karin E.; Janelidze, Shorena; Visse, Edward; Badn, Wiaam; Salford, Leif; Siesjo, Peter; Darabi, Anna	Synergism between GM-CSF and IFNγ:: Enhanced immunotherapy in mice with glioma	INTERNATIONAL JOURNAL OF CANCER	English	Article	COLONY-STIMULATING FACTOR; CYTOTOXIC T-LYMPHOCYTES; INTERFERON-GAMMA; DENDRITIC CELLS; IN-VIVO; METASTATIC MELANOMA; ANTITUMOR IMMUNITY; CANCER VACCINES; 9L GLIOSARCOMA; TUMOR-CELLS	Glioblastoma multiforme is the most common malignant primary brain tumor and also one of the most therapy-resistant tumors. Because of the dismal prognosis, various therapies modulating the immune system have been developed in experimental models. Previously, we have shown a 37-70% cure in a rat glioma model where rats were peripherally immunized with tumor cells producing IFN gamma. On the basis…	Lund Univ, Glioma Immunotherapy Grp, Rausing Lab, Div Neurosurg, S-22184 Lund, Sweden; Univ Lund Hosp, Div Neurosurg, Dept Clin Sci, S-22185 Lund, Sweden	Lund University; Lund University; Skane University Hospital	Smith, KE (corresponding author), Lund Univ, Glioma Immunotherapy Grp, Rausing Lab, Div Neurosurg, BMC I12, S-22184 Lund, Sweden.	20	WILEY-LISS	HOBOKEN	DIV JOHN WILEY & SONS INC, 111 RIVER ST, HOBOKEN, NJ 07030 USA	0020-7136		INT J CANCER	Int. J. Cancer	JAN 1	2007	120	1	75	80	10.1002/ijc.22286	http://dx.doi.org/10.1002/ijc.22286	6	Oncology	Science Citation Index Expanded (SCI-EXPANDED)	Oncology	114FY	17044023	2023-10-05	WOS:000242653300011
Zhang, H; Bi, YY; Wei, YX; Liu, JY; Kuerban, K; Ye, L	Zhang, Hui; Bi, Yongyan; Wei, Yuxi; Liu, Jiayang; Kuerban, Kudelaidi; Ye, Li	Blocking Wnt/β-catenin Signal Amplifies Anti-PD-1 Therapeutic Efficacy by Inhibiting Tumor Growth, Migration, and Promoting Immune Infiltration in Glioblastomas	MOLECULAR CANCER THERAPEUTICS	English	Article	BETA-CATENIN; CELLS; IMMUNOTHERAPY; ACTIVATION; EXPRESSION; APOPTOSIS; INVASION	Glioblastoma (GBM), as the immunologically cold tumor, respond poorly to programmed cell death 1 (PD-1) immune checkpoint inhibitors because of insufficient immune infiltration. Herein, through the analysis of The Cancer Genome Atlas data and clinical glioma samples, we found Wnt/beta-catenin signal was activated in GBM and inversely related to the degree of immune cell (CD8(+)) infiltration and …	[Zhang, Hui; Bi, Yongyan; Wei, Yuxi; Liu, Jiayang; Kuerban, Kudelaidi; Ye, Li] Fudan Univ, Dept Neurosurg, Minhang Hosp, Shanghai, Peoples R China; [Zhang, Hui; Bi, Yongyan; Wei, Yuxi; Liu, Jiayang; Kuerban, Kudelaidi; Ye, Li] Fudan Univ, Sch Pharm, Dept Biol Med, 826 Zhangheng Rd, Shanghai 201203, Peoples R China; [Zhang, Hui; Liu, Jiayang; Kuerban, Kudelaidi; Ye, Li] Fudan Univ, Shanghai Engn R…	Fudan University; Fudan University; Fudan University	Ye, L (corresponding author), Fudan Univ, Sch Pharm, Dept Biol Med, 826 Zhangheng Rd, Shanghai 201203, Peoples R China.	15	AMER ASSOC CANCER RESEARCH	PHILADELPHIA	615 CHESTNUT ST, 17TH FLOOR, PHILADELPHIA, PA 19106-4404 USA	1535-7163	1538-8514	MOL CANCER THER	Mol. Cancer Ther.	JUL	2021	20	7	1305	1315	10.1158/1535-7163.MCT-20-0825	http://dx.doi.org/10.1158/1535-7163.MCT-20-0825	11	Oncology	Science Citation Index Expanded (SCI-EXPANDED)	Oncology	TF2PO	34001635	2023-10-05	WOS:000670554300008
Heynckes, S; Daka, K; Franco, P; Gaebelein, A; Frenking, JH; Doria-Medina, R; Mader, I; Delev, D; Schnell, O; Heiland, DH	Heynckes, Sabrina; Daka, Karam; Franco, Pamela; Gaebelein, Annette; Frenking, Jan Hendrik; Doria-Medina, Roberto; Mader, Irina; Delev, Daniel; Schnell, Oliver; Heiland, Dieter Henrik	Crosslink between Temozolomide and PD-L1 immune-checkpoint inhibition in glioblastoma multiforme	BMC CANCER	English	Article	BEVACIZUMAB; EXPRESSION; EPIDEMIOLOGY; NIVOLUMAB; PATHWAYS; TRIAL	BackgroundIn recent years, PD-1/PD-L1 immune checkpoint inhibitors have improved cancer therapy in many tumor types, but no benefit of immune checkpoint therapy has been found in glioblastoma multiforme (GBM). Based on the results of our earlier work, which showed a reduction of PD-L1 expression in patients treated with temozolomide (TMZ), we aimed to investigate the link between TMZ therapy and …	[Heynckes, Sabrina; Daka, Karam; Franco, Pamela; Gaebelein, Annette; Frenking, Jan Hendrik; Doria-Medina, Roberto; Delev, Daniel; Schnell, Oliver; Heiland, Dieter Henrik] Univ Freiburg, Dept Neurosurg, Med Ctr, Breisacher Str 64, D-79106 Freiburg, Germany; [Mader, Irina] Univ Freiburg, Dept Neuroradiol, Med Ctr, Freiburg, Germany; [Mader, Irina] Schon Klin, Epilepsy Ctr Children & Adolescents, Cl…	University of Freiburg; University of Freiburg; RWTH Aachen University; University of Freiburg	Heiland, DH (corresponding author), Univ Freiburg, Dept Neurosurg, Med Ctr, Breisacher Str 64, D-79106 Freiburg, Germany.;Heiland, DH (corresponding author), Univ Freiburg, Fac Med, Freiburg, Germany.	32	BMC	LONDON	CAMPUS, 4 CRINAN ST, LONDON N1 9XW, ENGLAND		1471-2407	BMC CANCER	BMC Cancer	FEB 1	2019	19				10.1186/s12885-019-5308-y	http://dx.doi.org/10.1186/s12885-019-5308-y	7	Oncology	Science Citation Index Expanded (SCI-EXPANDED)	Oncology	HJ8MR	30709339	2023-10-05	WOS:000457454100005
Litak, J; Mazurek, M; Grochowski, C; Kamieniak, P; Rolinski, J	Litak, Jakub; Mazurek, Marek; Grochowski, Cezary; Kamieniak, Piotr; Rolinski, Jacek	PD-L1/PD-1 Axis in Glioblastoma Multiforme	INTERNATIONAL JOURNAL OF MOLECULAR SCIENCES	English	Review	EPIDERMAL-GROWTH-FACTOR; BLOOD-BRAIN-BARRIER; NF-KAPPA-B; T-CELL; MOLECULAR-MECHANISMS; FACTOR RECEPTOR; RECURRENT GLIOBLASTOMA; CHECKPOINT BLOCKADE; IMMUNE-RESPONSE; PD-1 BLOCKADE	Glioblastoma (GBM) is the most popular primary central nervous system cancer and has an extremely expansive course. Aggressive tumor growth correlates with short median overall survival (OS) oscillating between 14 and 17 months. The survival rate of patients in a three-year follow up oscillates around 10%. The interaction of the proteins programmed death-1 (PD-1) and programmed cell death ligand …	[Litak, Jakub; Rolinski, Jacek] Med Univ Lublin, Dept Immunol, Jaczewskiego 8, PL-20954 Lublin, Poland; [Litak, Jakub; Mazurek, Marek; Grochowski, Cezary; Kamieniak, Piotr] Med Univ Lublin, Dept Neurosurg & Pediat Neurosurg, Jaczewskiego 8, PL-20954 Lublin, Poland; [Grochowski, Cezary] Med Univ Lublin, Dept Anat, Jaczewskiego 4, PL-20090 Lublin, Poland	Medical University of Lublin; Medical University of Lublin; Medical University of Lublin	Grochowski, C (corresponding author), Med Univ Lublin, Dept Neurosurg & Pediat Neurosurg, Jaczewskiego 8, PL-20954 Lublin, Poland.;Grochowski, C (corresponding author), Med Univ Lublin, Dept Anat, Jaczewskiego 4, PL-20090 Lublin, Poland.	98	MDPI	BASEL	ST ALBAN-ANLAGE 66, CH-4052 BASEL, SWITZERLAND		1422-0067	INT J MOL SCI	Int. J. Mol. Sci.	NOV	2019	20	21			10.3390/ijms20215347	http://dx.doi.org/10.3390/ijms20215347	16	Biochemistry & Molecular Biology; Chemistry, Multidisciplinary	Science Citation Index Expanded (SCI-EXPANDED)	Biochemistry & Molecular Biology; Chemistry	JQ4VU	31661771	2023-10-05	WOS:000498946100105
Morin-Brureau, M; Hooper, KM; Prosniak, M; Sauma, S; Harshyne, LA; Andrews, DW; Hooper, DC	Morin-Brureau, Melanie; Hooper, Kirsten M.; Prosniak, Michael; Sauma, Sami; Harshyne, Larry A.; Andrews, David W.; Hooper, D. Craig	Enhancement of glioma-specific immunity in mice by NOBEL, an insulin-like growth factor 1 receptor antisense oligodeoxynucleotide	CANCER IMMUNOLOGY IMMUNOTHERAPY	English	Article	FACTOR-I RECEPTOR; CENTRAL-NERVOUS-SYSTEM; BLOOD-BRAIN-BARRIER; B-CELLS; BACTERIAL-DNA; CPG MOTIFS; IFN-GAMMA; T-CELLS; THERAPY; GLIOBLASTOMA	Autologous glioblastoma multiforme tumor cells treated with an antisense oligodeoxynucleotide (AS-ODN) targeting insulin-like growth factor receptor-1 (IGF-1R) are the basis of a vaccine with therapeutic effects on tumor recurrence in a pilot clinical trial. As a preface to continued clinical investigation of this vaccination strategy, we have studied the contribution of an optimized IGF-1R AS-OD…	[Morin-Brureau, Melanie; Hooper, Kirsten M.; Sauma, Sami; Harshyne, Larry A.; Andrews, David W.; Hooper, D. Craig] Thomas Jefferson Univ, Dept Neurol Surg, Philadelphia, PA 19107 USA; [Prosniak, Michael; Hooper, D. Craig] Thomas Jefferson Univ, Dept Canc Biol, Philadelphia, PA 19107 USA	Jefferson University; Jefferson University	Hooper, DC (corresponding author), Thomas Jefferson Univ, Dept Canc Biol, 1020 Locust St,JAH Rm 452, Philadelphia, PA 19107 USA.	9	SPRINGER	NEW YORK	233 SPRING ST, NEW YORK, NY 10013 USA	0340-7004	1432-0851	CANCER IMMUNOL IMMUN	Cancer Immunol. Immunother.	APR	2015	64	4	447	457	10.1007/s00262-015-1654-z	http://dx.doi.org/10.1007/s00262-015-1654-z	11	Oncology; Immunology	Science Citation Index Expanded (SCI-EXPANDED)	Oncology; Immunology	CE0SA	25579379	2023-10-05	WOS:000351514500006
Preusser, M; Berghoff, AS; Wick, W; Weller, M	Preusser, Matthias; Berghoff, Anna S.; Wick, Wolfgang; Weller, Michael	Clinical Neuropathology mini-review 6-2015: PD-L1: emerging biomarker in glioblastoma?	CLINICAL NEUROPATHOLOGY	English	Article	DEATH LIGAND 1; TUMOR-INFILTRATING LYMPHOCYTES; B7 FAMILY; B7-H1 EXPRESSION; CTLA-4 BLOCKADE; CANCER; IMMUNOTHERAPY; MEMBER; CD274; PROGNOSIS	Programmed death 1 (PD-1, CD279) and programmed death ligand 1 (PD-L1, CD274) are involved in generating tumor-associated immunosuppression by suppression of T-cell proliferation and interleukin 2 (IL-2) production and immune checkpoint inhibitors targeting these molecules are showing compelling activity against a variety of human cancers. PD-L1 expression has shown a positive association with re…	[Preusser, Matthias; Berghoff, Anna S.] Med Univ Vienna, Dept Med 1, A-109 Vienna, Austria; [Preusser, Matthias; Berghoff, Anna S.] Med Univ Vienna, Ctr Comprehens Canc, CNS Unit, Vienna, Austria; [Berghoff, Anna S.; Wick, Wolfgang] Heidelberg Univ, Med Ctr, Neurol Clin, Heidelberg, Germany; [Berghoff, Anna S.; Wick, Wolfgang] Natl Ctr Tumor Dis Heidelberg, Neurooncol Program, Heidelberg, Germany…	Medical University of Vienna; Medical University of Vienna; Ruprecht Karls University Heidelberg; University of Zurich; University Zurich Hospital; University of Zurich	Preusser, M (corresponding author), Med Univ Vienna, Dept Med 1, Comprehens Canc Ctr CNS Unit CCC CNS, Waehringer Guertel 18-20, A-109 Vienna, Austria.	24	DUSTRI-VERLAG DR KARL FEISTLE	DEISENHOFEN-MUENCHEN	BAHNHOFSTRASSE 9 POSTFACH 49, D-82032 DEISENHOFEN-MUENCHEN, GERMANY	0722-5091		CLIN NEUROPATHOL	Clin. Neuropathol.	NOV-DEC	2015	34	6	313	321	10.5414/NP300922	http://dx.doi.org/10.5414/NP300922	9	Clinical Neurology; Pathology	Science Citation Index Expanded (SCI-EXPANDED)	Neurosciences & Neurology; Pathology	CX9YL	26501438	2023-10-05	WOS:000366062600002
Tang, OY; Tian, LF; Yoder, T; Xu, R; Kulikovskaya, I; Gupta, M; Melenhorst, JJ; Lacey, SF; O'Rourke, DM; Binder, ZA	Tang, Oliver Y.; Tian, Lifeng; Yoder, Todd; Xu, Rong; Kulikovskaya, Irina; Gupta, Minnal; Melenhorst, Jan Joseph; Lacey, Simon F.; O'Rourke, Donald M.; Binder, Zev A.	PD1 Expression in EGFRvIII-Directed CAR T Cell Infusion Product for Glioblastoma Is Associated with Clinical Response	FRONTIERS IN IMMUNOLOGY	English	Article	VARIANT-III; ANTIGEN; PD-1; IMMUNOTHERAPY; RADIOTHERAPY; THERAPY; TARGET; TRIAL	The epidermal growth factor receptor variant III (EGFRvIII) has been investigated as a therapeutic target for chimeric antigen receptor (CAR) T cell therapy in glioblastoma. Earlier research demonstrated that phenotypic and genotypic characteristics in T cells and CAR T product predicted therapeutic success in hematologic malignancies, to date no determinants for clinical response in solid tumors…	[Tang, Oliver Y.; Melenhorst, Jan Joseph; O'Rourke, Donald M.; Binder, Zev A.] Univ Penn, GBM Translat Ctr Excellence, Perelman Sch Med, Philadelphia, PA USA; [Tang, Oliver Y.; Tian, Lifeng; Yoder, Todd; Xu, Rong; Kulikovskaya, Irina; Gupta, Minnal; Melenhorst, Jan Joseph; Lacey, Simon F.; O'Rourke, Donald M.; Binder, Zev A.] Univ Penn, Ctr Cellular Immunotherapies, Perelman Sch Med, Philadelphia…	University of Pennsylvania; Pennsylvania Medicine; University of Pennsylvania; Pennsylvania Medicine; University of Pennsylvania; Pennsylvania Medicine; Brown University; University of Pennsylvania; Pennsylvania Medicine; University of Pennsylvania; Pennsylvania Medicine	Binder, ZA (corresponding author), Univ Penn, GBM Translat Ctr Excellence, Perelman Sch Med, Philadelphia, PA USA.;Binder, ZA (corresponding author), Univ Penn, Ctr Cellular Immunotherapies, Perelman Sch Med, Philadelphia, PA USA.;Binder, ZA (corresponding author), Univ Penn, Perelman Sch Med, Dept Neurosurg, Philadelphia, PA USA.	6	FRONTIERS MEDIA SA	LAUSANNE	AVENUE DU TRIBUNAL FEDERAL 34, LAUSANNE, CH-1015, SWITZERLAND	1664-3224		FRONT IMMUNOL	Front. Immunol.	MAY 6	2022	13				10.3389/fimmu.2022.872756	http://dx.doi.org/10.3389/fimmu.2022.872756	12	Immunology	Science Citation Index Expanded (SCI-EXPANDED)	Immunology	1M6YC	35603165	2023-10-05	WOS:000800114300001
Kreatsoulas, D; Bolyard, C; Wu, BX; Cam, H; Giglio, P; Li, ZH	Kreatsoulas, Daniel; Bolyard, Chelsea; Wu, Bill X.; Cam, Hakan; Giglio, Pierre; Li, Zihai	Translational landscape of glioblastoma immunotherapy for physicians: guiding clinical practice with basic scientific evidence	JOURNAL OF HEMATOLOGY & ONCOLOGY	English	Review	CENTRAL-NERVOUS-SYSTEM; BLOOD-BRAIN-BARRIER; MEDIATED CYTOTOXIC IMMUNOTHERAPY; NEWLY-DIAGNOSED GLIOBLASTOMA; IMMUNE CHECKPOINT BLOCKADE; TUMOR-TREATING FIELDS; LONG-TERM SURVIVAL; REGULATORY T-CELLS; TGF-BETA; STEM-CELLS	Despite recent advances in cancer therapeutics, glioblastoma (GBM) remains one of the most difficult cancers to treat in both the primary and recurrent settings. GBM presents a unique therapeutic challenge given the immune-privileged environment of the brain and the aggressive nature of the disease. Furthermore, it can change phenotypes throughout the course of disease-switching between mesenchym…	[Kreatsoulas, Daniel] Ohio State Univ, Dept Neurol Surg, Wexner Med Ctr, Columbus, OH 43210 USA; [Kreatsoulas, Daniel; Bolyard, Chelsea; Wu, Bill X.; Cam, Hakan; Li, Zihai] Ohio State Univ, Pelotonia Inst Immunooncol, Comprehens Canc Ctr, Arthur G James Canc Hosp, 460 W 12th Ave,BRT 550, Columbus, OH 43210 USA; [Kreatsoulas, Daniel; Bolyard, Chelsea; Wu, Bill X.; Cam, Hakan; Li, Zihai] Ohio State…	University System of Ohio; Ohio State University; James Cancer Hospital & Solove Research Institute; University System of Ohio; Ohio State University; University System of Ohio; Ohio State University; James Cancer Hospital & Solove Research Institute; University System of Ohio; Ohio State University; James Cancer Hospital & Solove Research Institute; University System of Ohio; Ohio State Universi…	Li, ZH (corresponding author), Ohio State Univ, Pelotonia Inst Immunooncol, Comprehens Canc Ctr, Arthur G James Canc Hosp, 460 W 12th Ave,BRT 550, Columbus, OH 43210 USA.;Li, ZH (corresponding author), Ohio State Univ, Richard J Solove Res Inst, 460 W 12th Ave,BRT 550, Columbus, OH 43210 USA.;Li, ZH (corresponding author), Ohio State Univ, Dept Med Oncol, Wexner Med Ctr, James Canc Ctr, Columbus,…	10	BMC	LONDON	CAMPUS, 4 CRINAN ST, LONDON N1 9XW, ENGLAND		1756-8722	J HEMATOL ONCOL	J. Hematol. Oncol.	JUN 11	2022	15	1			10.1186/s13045-022-01298-0	http://dx.doi.org/10.1186/s13045-022-01298-0	30	Oncology; Hematology	Science Citation Index Expanded (SCI-EXPANDED)	Oncology; Hematology	2B5IK	35690784	2023-10-05	WOS:000810221500002
Alghamri, MS; Banerjee, K; Mujeeb, AA; Mauser, A; Taher, A; Thalla, R; McClellan, BL; Varela, ML; Stamatovic, SM; Martinez-Revollar, G; Andjelkovic, AV; Gregory, JV; Kadiyala, P; Calinescu, A; Jiménez, JA; Apfelbaum, AA; Lawlor, ER; Carney, S; Comba, A; Faisal, SM; Barissi, M; Edwards, MB; Appelman, H; Sun, YL; Gan, JY; Ackermann, R; Schwendeman, A; Candolfi, M; Olin, MR; Lahann, J; Lowenstein, P…	Alghamri, Mahmoud S.; Banerjee, Kaushik; Mujeeb, Anzar A.; Mauser, Ava; Taher, Ayman; Thalla, Rohit; McClellan, Brandon L.; Varela, Maria L.; Stamatovic, Svetlana M.; Martinez-Revollar, Gabriela; V. Andjelkovic, Anuska; V. Gregory, Jason; Kadiyala, Padma; Calinescu, Alexandra; Jimenez, Jennifer A.; Apfelbaum, April A.; Lawlor, Elizabeth R.; Carney, Stephen; Comba, Andrea; Faisal, Syed Mohd; Baris…	Systemic Delivery of an Adjuvant CXCR4-CXCL12 Signaling Inhibitor Encapsulated in Synthetic Protein Nanoparticles for Glioma Immunotherapy	ACS NANO	English	Article	CHEMOKINE RECEPTOR CXCR4; FUNCTIONAL EXPRESSION; SUPPRESSOR-CELLS; TUMOR; GLIOBLASTOMA; IMMUNOGENICITY; IRRADIATION; MIGRATION; EFFICACY; GROWTH	Glioblastoma (GBM) is an aggressive primary brain cancer, with a 5 year survival of similar to 5%. Challenges that hamper GBM therapeutic efficacy include (i) tumor heterogeneity, (ii) treatment resistance, (iii) immunosuppressive tumor microenvironment (TME), and (iv) the blood-brain barrier (BBB). The C-X-C motif chemokine ligand-12/C-X-C motif chemokine receptor-4 (CXCL12/CXCR4) signaling path…	[Alghamri, Mahmoud S.; Banerjee, Kaushik; Mujeeb, Anzar A.; Taher, Ayman; Thalla, Rohit; Varela, Maria L.; V. Andjelkovic, Anuska; Kadiyala, Padma; Calinescu, Alexandra; Carney, Stephen; Comba, Andrea; Faisal, Syed Mohd; Barissi, Marcus; Edwards, Marta B.] Univ Michigan, Med Sch, Dept Neurosurg, Ann Arbor, MI 48109 USA; [Alghamri, Mahmoud S.; Banerjee, Kaushik; Mujeeb, Anzar A.; Taher, Ayman; Tha…	University of Michigan System; University of Michigan; University of Michigan System; University of Michigan; Boehringer Ingelheim; University of Michigan System; University of Michigan; University of Michigan System; University of Michigan; University of Michigan System; University of Michigan; University of Michigan System; University of Michigan; University of Michigan System; University of Mi…	Lahann, J (corresponding author), Univ Michigan, Dept Biomed Engn, Ann Arbor, MI 48109 USA.;Lowenstein, PR; Castro, MG (corresponding author), Univ Michigan, Med Sch, Dept Neurosurg, Dept Cell & Dev Biol, Ann Arbor, MI 48109 USA.;Lowenstein, PR; Castro, MG (corresponding author), Univ Michigan, Biosci Initiat Brain Canc, Ann Arbor, MI 48109 USA.;Lowenstein, PR (corresponding author), Univ Michiga…	18	AMER CHEMICAL SOC	WASHINGTON	1155 16TH ST, NW, WASHINGTON, DC 20036 USA	1936-0851	1936-086X	ACS NANO	ACS Nano	JUN 28	2022	16	6	8729	8750	10.1021/acsnano.1c07492	http://dx.doi.org/10.1021/acsnano.1c07492	22	Chemistry, Multidisciplinary; Chemistry, Physical; Nanoscience & Nanotechnology; Materials Science, Multidisciplinary	Science Citation Index Expanded (SCI-EXPANDED)	Chemistry; Science & Technology - Other Topics; Materials Science	2R7MU	35616289	2023-10-05	WOS:000819296300001
Bausart, M; Vanvarenberg, K; Ucakar, B; Lopes, A; Vandermeulen, G; Malfanti, A; Préat, V	Bausart, Mathilde; Vanvarenberg, Kevin; Ucakar, Bernard; Lopes, Alessandra; Vandermeulen, Gaelle; Malfanti, Alessio; Preat, Veronique	Combination of DNA Vaccine and Immune Checkpoint Blockades Improves the Immune Response in an Orthotopic Unresectable Glioblastoma Model	PHARMACEUTICS	English	Article	NEWLY-DIAGNOSED GLIOBLASTOMA; TEMOZOLOMIDE; IMMUNOTHERAPY; NIVOLUMAB; SURVIVAL	Combination immunotherapy has emerged as a promising strategy to increase the immune response in glioblastoma (GBM) and overcome the complex immunosuppression occurring in its microenvironment. In this study, we hypothesized that combining DNA vaccines-to stimulate a specific immune response-and dual immune checkpoint blockade (ICB)-to decrease the immunosuppression exerted on T cells-will improv…	[Bausart, Mathilde; Vanvarenberg, Kevin; Ucakar, Bernard; Lopes, Alessandra; Vandermeulen, Gaelle; Malfanti, Alessio; Preat, Veronique] UCLouvain, Louvain Drug Res Inst, Adv Drug Delivery & Biomat, B-1200 Brussels, Belgium	Universite Catholique Louvain	Préat, V (corresponding author), UCLouvain, Louvain Drug Res Inst, Adv Drug Delivery & Biomat, B-1200 Brussels, Belgium.	6	MDPI	BASEL	ST ALBAN-ANLAGE 66, CH-4052 BASEL, SWITZERLAND		1999-4923	PHARMACEUTICS	Pharmaceutics	MAY	2022	14	5			10.3390/pharmaceutics14051025	http://dx.doi.org/10.3390/pharmaceutics14051025	13	Pharmacology & Pharmacy	Science Citation Index Expanded (SCI-EXPANDED)	Pharmacology & Pharmacy	1P0GN	35631612	2023-10-05	WOS:000801698700001
Smith, KE; Fritzell, S; Badn, W; Eberstål, S; Janelidze, S; Visse, E; Darabi, A; Siesjö, P	Smith, Karin Enell; Fritzell, Sara; Badn, Wiaam; Eberstal, Sofia; Janelidze, Shorena; Visse, Edward; Darabi, Anna; Siesjo, Peter	Cure of established GL261 mouse gliomas after combined immunotherapy with GM-CSF and IFNγ is mediated by both CD8+ and CD4+ T-cells	INTERNATIONAL JOURNAL OF CANCER	English	Article	COLONY-STIMULATING FACTOR; DENDRITIC CELLS; INTERFERON-GAMMA; IN-VIVO; SELECTIVE INDUCTION; IMMUNE-RESPONSE; MURINE GLIOMA; TUMOR-GROWTH; RECRUITMENT; ACTIVATION	We were the first to demonstrate that combined immunotherapy with GM-CSF producing GL261 cells and recombinant IFN gamma of preestablished GL261 gliomas could cure 90% of immunized mice. To extend these findings and to uncover the underlying mechanisms, the ensuing experiments were undertaken. We hypothesized that immunizations combining both GM-CSF and IFN gamma systemically would increase the n…	[Smith, Karin Enell; Fritzell, Sara; Badn, Wiaam; Eberstal, Sofia; Janelidze, Shorena; Visse, Edward; Darabi, Anna; Siesjo, Peter] Lund Univ, Glioma Immunotherapy Grp, Dept Clin Sci, Div Neurosurg,Rausing Lab, SE-22184 Lund, Sweden	Lund University	Smith, KE (corresponding author), Lund Univ, Glioma Immunotherapy Grp, Dept Clin Sci, Div Neurosurg,Rausing Lab, BMC D14, SE-22184 Lund, Sweden.	22	WILEY	HOBOKEN	111 RIVER ST, HOBOKEN 07030-5774, NJ USA	0020-7136	1097-0215	INT J CANCER	Int. J. Cancer	FEB 1	2009	124	3	630	637	10.1002/ijc.23986	http://dx.doi.org/10.1002/ijc.23986	8	Oncology	Science Citation Index Expanded (SCI-EXPANDED)	Oncology	391AS	18972433	2023-10-05	WOS:000262205400016
Jadus, MR; Chen, YJ; Boldaji, MT; Delgado, C; Sanchez, R; Douglass, T; Al-Atar, U; Schulz, W; Lloyd, C; Wepsic, HT	Jadus, MR; Chen, YJ; Boldaji, MT; Delgado, C; Sanchez, R; Douglass, T; Al-Atar, U; Schulz, W; Lloyd, C; Wepsic, HT	Human U251MG glioma cells expressing the membrane form of macrophage colony-stimulating factor (mM-CSF) are killed by human monocytes in vitro and are rejected within immunodeficient mice via paraptosis that is associated with increased expression of three different heat shock proteins	CANCER GENE THERAPY	English	Article	TUMOR-CELLS; ANTIGEN PRESENTATION; SYSTEMIC IMMUNITY; APOPTOTIC CELLS; DENDRITIC CELLS; T-CELLS; MATURATION; MECHANISM; CYTOKINE; THERAPY	Human U251MG glioma cells retrovirally transduced with the human gene for the membrane form of macrophage colony-stimulating factor (mM-CSF) were investigated. The clones, MG-2F11 and MG-2C4, that expressed the most mM-CSF, but not the viral vector or the parental U251MG cells, were killed by both murine and human monocyte/macrophages in cytotoxicity assays. MG-2F11 cells failed to form subcutane…	Vet Affairs Med Ctr, Diagnost & Mol Med Serv, Dept Diagnost & Mol Med, Long Beach, CA 90822 USA; Univ Calif Irvine, Dept Pathol, Irvine, CA 92697 USA; Calif State Univ Long Beach, Dept Biol Sci, Long Beach, CA 90840 USA; Univ So Calif, Kenneth Norris Jr Comprehens Canc Ctr, Dept Immunol, Los Angeles, CA 90033 USA	US Department of Veterans Affairs; Veterans Health Administration (VHA); VA Long Beach Healthcare System; University of California System; University of California Irvine; California State University System; California State University Long Beach; University of Southern California	Jadus, MR (corresponding author), Vet Affairs Med Ctr, Diagnost & Mol Med Serv, Dept Diagnost & Mol Med, Box 113,5901 E 7th St, Long Beach, CA 90822 USA.	38	NATURE PUBLISHING GROUP	LONDON	MACMILLAN BUILDING, 4 CRINAN ST, LONDON N1 9XW, ENGLAND	0929-1903	1476-5500	CANCER GENE THER	Cancer Gene Ther.	MAY	2003	10	5	411	420	10.1038/sj.cgt.7700583	http://dx.doi.org/10.1038/sj.cgt.7700583	10	Biotechnology & Applied Microbiology; Oncology; Genetics & Heredity; Medicine, Research & Experimental	Science Citation Index Expanded (SCI-EXPANDED)	Biotechnology & Applied Microbiology; Oncology; Genetics & Heredity; Research & Experimental Medicine	674JF	12719711	2023-10-05	WOS:000182633100008
Ren, XX; Li, YX; Nishimura, C; Zang, XX	Ren, Xiaoxin; Li, Yixian; Nishimura, Christopher; Zang, Xingxing	Crosstalk between the B7/CD28 and EGFR pathways: Mechanisms and therapeutic opportunities	GENES & DISEASES	English	Review	CELL LUNG-CANCER; GROWTH-FACTOR RECEPTORS; B7 FAMILY-MEMBER; LIGAND 1 EXPRESSION; PD-L1 EXPRESSION; CHECKPOINT INHIBITORS; ACQUIRED-RESISTANCE; SIGNALING PATHWAY; TUMOR VASCULATURE; B7-H4 EXPRESSION	Somatic activating mutations in the epidermal growth factor receptor (EGFR) are one of the most common oncogenic drivers in cancers such as non-small-cell lung cancer (NSCLC), metastatic colorectal cancer, glioblastoma, head and neck cancer, pancreatic can-cer, and breast cancer. Molecular-targeted agents against EGFR signaling pathways have shown robust clinical efficacy, but patients inevitably…	[Ren, Xiaoxin; Nishimura, Christopher; Zang, Xingxing] Albert Einstein Coll Med, Dept Microbiol & Immunol, New York, NY 10461 USA; [Li, Yixian] Childrens Hosp Montefiore, Div Pediat Hematol Oncol Transplant & Cellular The, Bronx, NY 10467 USA; [Zang, Xingxing] Albert Einstein Coll Med, Dept Med, New York, NY 10461 USA; [Zang, Xingxing] Albert Einstein Coll Med, Dept Urol, New York, NY 10461 USA	Yeshiva University; Yeshiva University; Albert Einstein College of Medicine; Childrens Hospital at Montefiore; Yeshiva University; Yeshiva University	Zang, XX (corresponding author), Albert Einstein Coll Med, Dept Microbiol & Immunol, New York, NY 10461 USA.	3	ELSEVIER	AMSTERDAM	RADARWEG 29, 1043 NX AMSTERDAM, NETHERLANDS	2352-4820	2352-3042	GENES DIS	Genes Dis.	SEP	2022	9	5	1181	1193	10.1016/j.gendis.2021.08.009	http://dx.doi.org/10.1016/j.gendis.2021.08.009	13	Biochemistry & Molecular Biology; Genetics & Heredity	Science Citation Index Expanded (SCI-EXPANDED)	Biochemistry & Molecular Biology; Genetics & Heredity	3G2PV	35873032	2023-10-05	WOS:000831198700009
An, ZJ; Hu, Y; Bai, Y; Zhang, C; Xu, C; Kang, X; Yang, SB; Li, WB; Zhong, XS	An, Zhijing; Hu, Yi; Bai, Yue; Zhang, Can; Xu, Chang; Kang, Xun; Yang, Shoubo; Li, Wenbin; Zhong, Xiaosong	Antitumor activity of the third generation EphA2 CAR-T cells against glioblastoma is associated with interferon gamma induced PD-L1	ONCOIMMUNOLOGY	English	Article	CYTOTOXIC LYMPHOCYTES; RECEPTOR; IMMUNOTHERAPY; ACTIVATION; GLIOMAS; LIGAND	Glioblastoma (GBM) is the most common and aggressive brain malignancy in adults and is currently incurable with conventional therapies. The use of chimeric antigen receptor (CAR) modified T cells has been successful in clinical treatment of blood cancers, except solid tumors such as GBM. This study generated two third-generation CARs targeting different epitopes of ephrin type-A receptor 2 (EphA2…	[An, Zhijing; Hu, Yi; Bai, Yue; Zhang, Can; Xu, Chang; Zhong, Xiaosong] Capital Med Univ, Beijing Shijitan Hosp, Clin Ctr Gene & Cell Engn, 10 Iron Med Rd, Beijing 100038, Peoples R China; [Kang, Xun; Yang, Shoubo; Li, Wenbin] Capital Med Univ, Beijing Tiantan Hosp, bDept Neurosurg, Beijing, Peoples R China	Capital Medical University; Capital Medical University	Zhong, XS (corresponding author), Capital Med Univ, Beijing Shijitan Hosp, Clin Ctr Gene & Cell Engn, 10 Iron Med Rd, Beijing 100038, Peoples R China.;Li, WB (corresponding author), 119 South 4th Ring Rd West, Beijing 100050, Peoples R China.	15	TAYLOR & FRANCIS INC	PHILADELPHIA	530 WALNUT STREET, STE 850, PHILADELPHIA, PA 19106 USA	2162-402X		ONCOIMMUNOLOGY	OncoImmunology	JAN 1	2021	10	1			10.1080/2162402X.2021.1960728	http://dx.doi.org/10.1080/2162402X.2021.1960728	11	Oncology; Immunology	Science Citation Index Expanded (SCI-EXPANDED)	Oncology; Immunology	TY1YU	34408922	2023-10-05	WOS:000683582900001
De Waele, J; Marcq, E; Van Audenaerde, JRM; Van Loenhout, J; Deben, C; Zwaenepoel, K; Van de Kelft, E; Van der Planken, D; Menovsky, T; Van den Bergh, JMJ; Willemen, Y; Pauwels, P; Berneman, ZN; Lardon, F; Peeters, M; Wouters, A; Smits, ELJ	De Waele, Jorrit; Marcq, Elly; Van Audenaerde, Jonas R. M.; Van Loenhout, Jinthe; Deben, Christophe; Zwaenepoel, Karen; Van de Kelft, Erik; Van der Planken, David; Menovsky, Tomas; Van den Bergh, Johan M. J.; Willemen, Yannick; Pauwels, Patrick; Berneman, Zwi N.; Lardon, Filip; Peeters, Marc; Wouters, An; Smits, Evelien L. J.	Poly(I:C) primes primary human glioblastoma cells for an immune response invigorated by PD-L1 blockade	ONCOIMMUNOLOGY	English	Article	POLYINOSINIC-POLYCYTIDYLIC ACID; LONG-TERM SURVIVAL; T-CELL; CANCER; TUMOR; EXPRESSION; GLIOMA; MECHANISMS; GROWTH; BRAIN	Prognosis of glioblastoma remains dismal, underscoring the need for novel therapies. Immunotherapy is generating promising results, but requires combination strategies to unlock its full potential. We investigated the immunomodulatory capacities of poly(I:C) on primary human glioblastoma cells and its combinatorial potential with programmed death ligand (PD-L) blockade. In our experiments, poly(I…	[De Waele, Jorrit; Marcq, Elly; Van Audenaerde, Jonas R. M.; Van Loenhout, Jinthe; Deben, Christophe; Pauwels, Patrick; Lardon, Filip; Peeters, Marc; Wouters, An; Smits, Evelien L. J.] Univ Antwerp, Ctr Oncol Res, Univ Pl 1, B-2610 Antwerp, Belgium; [Zwaenepoel, Karen; Pauwels, Patrick] Antwerp Univ Hosp, Dept Pathol, Antwerp, Belgium; [Van de Kelft, Erik; Van der Planken, David] AZ Nikolaas, Dep…	University of Antwerp; University of Antwerp; University of Antwerp; University of Antwerp; University of Antwerp; University of Antwerp	De Waele, J (corresponding author), Univ Antwerp, Ctr Oncol Res, Univ Pl 1, B-2610 Antwerp, Belgium.	29	TAYLOR & FRANCIS INC	PHILADELPHIA	530 WALNUT STREET, STE 850, PHILADELPHIA, PA 19106 USA	2162-402X		ONCOIMMUNOLOGY	OncoImmunology		2018	7	3			10.1080/2162402X.2017.1407899	http://dx.doi.org/10.1080/2162402X.2017.1407899	15	Oncology; Immunology	Science Citation Index Expanded (SCI-EXPANDED)	Oncology; Immunology	FU0UX	29399410	2023-10-05	WOS:000423567000025
Mineo, M; Lyons, SM; Zdioruk, M; von Spreckelsen, N; Ferrer-Luna, R; Ito, H; Alayo, QA; Kharel, P; Larsen, AG; Fan, WY; Auduong, S; Grauwet, K; Passaro, C; Khalsa, JK; Shah, K; Reardon, DA; Ligon, KL; Beroukhim, R; Nakashima, H; Ivanov, P; Anderson, PJ; Lawler, SE; Chiocca, EA	Mineo, Marco; Lyons, Shawn M.; Zdioruk, Mykola; von Spreckelsen, Niklas; Ferrer-Luna, Ruben; Ito, Hirotaka; Alayo, Quazim A.; Kharel, Prakash; Larsen, Alexandra Giantini; Fan, William Y.; Auduong, Sophia; Grauwet, Korneel; Passaro, Carmela; Khalsa, Jasneet K.; Shah, Khalid; Reardon, David A.; Ligon, Keith L.; Beroukhim, Rameen; Nakashima, Hiroshi; Ivanov, Pavel; Anderson, Paul J.; Lawler, Sean E.…	Tumor Interferon Signaling Is Regulated by a lncRNA INCR1 Transcribed from the PD-L1 Locus	MOLECULAR CELL	English	Article	LONG NONCODING RNA; CHIMERIC ANTIGEN RECEPTOR; IMMUNE CHECKPOINT BLOCKADE; T-CELLS; CANCER-CELLS; EXPRESSION; GAMMA; EVOLUTION; GLIOMA; IMMUNOTHERAPY	Tumor interferon (IFN) signaling promotes PD-L1 expression to suppress T cell-mediated immunosurveillance. We identify the IFN-stimulated non-coding RNA 1 (INCR1) as a long noncoding RNA (lncRNA) transcribed from the PD-L1 locus and show that INCR1 controls IFN gamma signaling in multiple tumor types. Silencing INCR1 decreases the expression of PD-L1, JAK2, and several other IFN gamma-stimulated …	[Mineo, Marco; Zdioruk, Mykola; von Spreckelsen, Niklas; Ito, Hirotaka; Alayo, Quazim A.; Larsen, Alexandra Giantini; Fan, William Y.; Auduong, Sophia; Grauwet, Korneel; Passaro, Carmela; Nakashima, Hiroshi; Lawler, Sean E.; Chiocca, E. Antonio] Harvard Med Sch, Dept Neurosurg, Harvey W Cushing Neurooncol Labs HCNL, Boston, MA 02115 USA; [Mineo, Marco; Zdioruk, Mykola; von Spreckelsen, Niklas; It…	Harvard University; Harvard Medical School; Harvard University; Brigham & Women's Hospital; Boston University; University of Cologne; University of Cologne; Harvard University; Harvard Medical School; Dana-Farber Cancer Institute; Harvard University; Massachusetts Institute of Technology (MIT); Broad Institute; Harvard University; Brigham & Women's Hospital; Harvard University; Harvard Medical Sc…	Mineo, M; Chiocca, EA (corresponding author), Harvard Med Sch, Dept Neurosurg, Harvey W Cushing Neurooncol Labs HCNL, Boston, MA 02115 USA.;Mineo, M; Chiocca, EA (corresponding author), Brigham & Womens Hosp, 75 Francis St, Boston, MA 02115 USA.	36	CELL PRESS	CAMBRIDGE	50 HAMPSHIRE ST, FLOOR 5, CAMBRIDGE, MA 02139 USA	1097-2765	1097-4164	MOL CELL	Mol. Cell	JUN 18	2020	78	6	1207	+	10.1016/j.molcel.2020.05.015	http://dx.doi.org/10.1016/j.molcel.2020.05.015	25	Biochemistry & Molecular Biology; Cell Biology	Science Citation Index Expanded (SCI-EXPANDED)	Biochemistry & Molecular Biology; Cell Biology	MK3TR	32504554	2023-10-05	WOS:000548706200006
Katoh, M	Katoh, Masaru	FGFR inhibitors: Effects on cancer cells, tumor microenvironment and whole-body homeostasis (Review)	INTERNATIONAL JOURNAL OF MOLECULAR MEDICINE	English	Review	GROWTH-FACTOR RECEPTORS; TYROSINE KINASE INHIBITORS; BREAST-CANCER; TARGETING ANGIOGENESIS; SELECTIVE INHIBITOR; ACQUIRED-RESISTANCE; GENETIC ALTERATIONS; THERAPEUTIC TARGET; MOLECULAR PATHWAYS; GENOMIC LANDSCAPE	Fibroblast growth factor (FGF)2, FGF4, FGF7 and FGF20 are representative paracrine FGFs binding to heparan-sulfate proteoglycan and fibroblast growth factor receptors (FGFRs), whereas FGF19, FGF21 and FGF23 are endocrine FGFs binding to Klotho and FGFRs. FGFR1 is relatively frequently amplified and overexpressed in breast and lung cancer, and FGFR2 in gastric cancer. BCR-FGFR1, CNTRL-FGFR1, CUX1-…	[Katoh, Masaru] Natl Canc Ctr, Dept Omics Network, Tokyo 1040045, Japan	National Cancer Center - Japan	Katoh, M (corresponding author), Natl Canc Ctr, Dept Omics Network, Chuo Ward, 5-1-1 Tsukiji, Tokyo 1040045, Japan.	260	SPANDIDOS PUBL LTD	ATHENS	POB 18179, ATHENS, 116 10, GREECE	1107-3756	1791-244X	INT J MOL MED	Int. J. Mol. Med.	JUL	2016	38	1	3	15	10.3892/ijmm.2016.2620	http://dx.doi.org/10.3892/ijmm.2016.2620	13	Medicine, Research & Experimental	Science Citation Index Expanded (SCI-EXPANDED)	Research & Experimental Medicine	DT2CZ	27245147	2023-10-05	WOS:000381289700001
Kane, A; Yang, I	Kane, Ari; Yang, Isaac	Interferon-gamma in Brain Tumor Immunotherapy	NEUROSURGERY CLINICS OF NORTH AMERICA	English	Article	MHC CLASS-I; HISTOCOMPATIBILITY COMPLEX ANTIGEN; NECROSIS-FACTOR-ALPHA; TRANS-RETINOIC ACID; IFN-GAMMA; GM-CSF; GENE-TRANSFER; GLIOMA-CELLS; 9L GLIOSARCOMA; LYMPHOCYTE-PROLIFERATION	Interferon-gamma (IFN gamma) is a cytokine that acts on cell-surface receptors, activating transcription of genes that offer treatment potential by increasing tumor immunogenicity, disrupting proliferative mechanisms, and inhibiting tumor angiogenesis. However, abnormally low levels of IFN gamma are produced by tumor cells and local T cells in the glioma microenvironment. Current investigations i…	[Kane, Ari; Yang, Isaac] Univ Calif San Francisco, Dept Neurol Surg, San Francisco, CA 94143 USA	University of California System; University of California San Francisco	Yang, I (corresponding author), Univ Calif San Francisco, Dept Neurol Surg, 505 Parnassus Ave, San Francisco, CA 94143 USA.	32	W B SAUNDERS CO-ELSEVIER INC	PHILADELPHIA	1600 JOHN F KENNEDY BOULEVARD, STE 1800, PHILADELPHIA, PA 19103-2899 USA	1042-3680	1558-1349	NEUROSURG CLIN N AM	Neurosurg. Clin. N. Am.	JAN	2010	21	1	77	+	10.1016/j.nec.2009.08.011	http://dx.doi.org/10.1016/j.nec.2009.08.011	11	Clinical Neurology; Surgery	Science Citation Index Expanded (SCI-EXPANDED)	Neurosciences & Neurology; Surgery	601LA	19944968	2023-10-05	WOS:000278059500008
MacDonald, WJ; Verschleiser, B; Carlsen, L; Huntington, KE; Zhou, LL; El-Deiry, WS	MacDonald, William J.; Verschleiser, Brooke; Carlsen, Lindsey; Huntington, Kelsey E.; Zhou, Lanlan; El-Deiry, Wafik S.	Broad spectrum integrin inhibitor GLPG-0187 bypasses immune evasion in colorectal cancer by TGF-beta signaling mediated downregulation of PD-L1	AMERICAN JOURNAL OF CANCER RESEARCH	English	Article	GLIOBLASTOMA; MULTICENTER; CILENGITIDE; ANTAGONIST; GUIDELINES	Integrin receptors have long posed as a potentially attractive target for disrupting cancer hallmarks. Promising preliminary findings with integrin inhibition as an adjuvant to chemotherapy have not translated to clinical success. However, the effect of integrin inhibition on tumor-immune cell interactions remains largely unexplored. Further investigation could shed light on a connection between …	[MacDonald, William J.; Verschleiser, Brooke; Carlsen, Lindsey; Huntington, Kelsey E.; Zhou, Lanlan; El-Deiry, Wafik S.] Brown Univ, Warren Alpert Med Sch, Lab Translat Oncol & Expt Canc Therapeut, Providence, RI 02903 USA; [Zhou, Lanlan; El-Deiry, Wafik S.] Brown Univ, Joint Program Canc Biol, Providence, RI 02903 USA; [Zhou, Lanlan; El-Deiry, Wafik S.] Lifespan Hlth Syst, Providence, RI 02903 U…	Brown University; Brown University; Brown University; Brown University; Lifespan Health Rhode Island; Rhode Island Hospital; Brown University; Brown University	El-Deiry, WS (corresponding author), Brown Univ, Warren Alpert Med Sch, Lab Translat Oncol & Expt Canc Therapeut, Providence, RI 02903 USA.	0	E-CENTURY PUBLISHING CORP	MADISON	40 WHITE OAKS LN, MADISON, WI 53711 USA	2156-6976		AM J CANCER RES	Am. J. Cancer Res.		2023	13	7	2938	2947			10	Oncology	Science Citation Index Expanded (SCI-EXPANDED)	Oncology	O5EW7	37559982	2023-10-05	WOS:001044051600012
Sordillo, PP; Sordillo, LA; Helson, L	Sordillo, Peter P.; Sordillo, Laura A.; Helson, Lawrence	The Kynurenine Pathway: A Primary Resistance Mechanism in Patients with Glioblastoma	ANTICANCER RESEARCH	English	Review	INDOLEAMINE 2,3-DIOXYGENASE EXPRESSION; REGULATORY T-CELLS; NICOTINAMIDE ADENINE-DINUCLEOTIDE; IMMUNE CHECKPOINT BLOCKADE; TUMOR-NECROSIS-FACTOR; QUINOLINIC ACID; INTERFERON-GAMMA; DENDRITIC CELLS; INFLAMMATORY CYTOKINES; 1 IDO1	The failure of chemotherapy and radiation therapy to achieve long-term remission or cure in patients with glioblastoma (GBM) is, in a large part, due to the suppression of the immune system induced by the tumors themselves. These tumors adapt to treatment with chemotherapy or radiation therapy by stimulating secretion of molecules that cause tryptophan metabolism to be disrupted. Indoleamine 2,3-…	[Sordillo, Peter P.; Sordillo, Laura A.; Helson, Lawrence] SignPath Pharma Inc, Quakertown, PA USA; [Sordillo, Peter P.] Lenox Hill Hosp, Dept Hematol & Oncol, New York, NY 10021 USA	Northwell Health	Sordillo, PP (corresponding author), 51 East 82nd St, New York, NY 10028 USA.	44	INT INST ANTICANCER RESEARCH	ATHENS	EDITORIAL OFFICE 1ST KM KAPANDRITIOU-KALAMOU RD KAPANDRITI, PO BOX 22, ATHENS 19014, GREECE	0250-7005	1791-7530	ANTICANCER RES	Anticancer Res.	MAY	2017	37	5	2159	2171	10.21873/anticanres.11551	http://dx.doi.org/10.21873/anticanres.11551	13	Oncology	Science Citation Index Expanded (SCI-EXPANDED)	Oncology	EW0IN	28476779	2023-10-05	WOS:000402173300001
Giles, AJ; Hutchinson, MKND; Sonnemann, HM; Jung, J; Fecci, PE; Ratnam, NM; Zhang, W; Song, H; Bailey, R; Davis, D; Reid, CM; Park, DM; Gilbert, MR	Giles, Amber J.; Hutchinson, Marsha-Kay N. D.; Sonnemann, Heather M.; Jung, Jinkyu; Fecci, Peter E.; Ratnam, Nivedita M.; Zhang, Wei; Song, Hua; Bailey, Rolanda; Davis, Dionne; Reid, Caitlin M.; Park, Deric M.; Gilbert, Mark R.	Dexamethasone-induced immunosuppression: mechanisms and implications for immunotherapy	JOURNAL FOR IMMUNOTHERAPY OF CANCER	English	Article	IMMUNE CHECKPOINT BLOCKADE; ADVERSE EVENTS; HUMAN CYTOMEGALOVIRUS; T-CELLS; MELANOMA; CTLA-4; GLIOBLASTOMA; IPILIMUMAB; CD80; CANCER	Background: Corticosteroids are routinely utilized to alleviate edema in patients with intracranial lesions and are first-line agents to combat immune-related adverse events (irAEs) that arise with immune checkpoint blockade treatment. However, it is not known if or when corticosteroids can be administered without abrogating the efforts of immunotherapy. The purpose of this study was to evaluate …	[Giles, Amber J.; Hutchinson, Marsha-Kay N. D.; Sonnemann, Heather M.; Jung, Jinkyu; Ratnam, Nivedita M.; Zhang, Wei; Song, Hua; Bailey, Rolanda; Davis, Dionne; Reid, Caitlin M.; Park, Deric M.; Gilbert, Mark R.] NCI, Neurooncol Branch, CCR, NIH, 37 Convent Dr Bldg 37,Rm 1142B, Bethesda, MD 20892 USA; [Fecci, Peter E.] Duke Univ, Med Ctr, Dept Neurosurg, Durham, NC USA	National Institutes of Health (NIH) - USA; NIH National Cancer Institute (NCI); Duke University	Giles, AJ (corresponding author), NCI, Neurooncol Branch, CCR, NIH, 37 Convent Dr Bldg 37,Rm 1142B, Bethesda, MD 20892 USA.	244	BMC	LONDON	CAMPUS, 4 CRINAN ST, LONDON N1 9XW, ENGLAND	2051-1426		J IMMUNOTHER CANCER	J. Immunother. Cancer	JUN 11	2018	6				10.1186/s40425-018-0371-5	http://dx.doi.org/10.1186/s40425-018-0371-5	13	Oncology; Immunology	Science Citation Index Expanded (SCI-EXPANDED)	Oncology; Immunology	GI8YF	29891009	2023-10-05	WOS:000434811200001
Ene, CI; Kreuser, SA; Jung, M; Zhang, HJ; Arora, S; Moyes, KW; Szulzewsky, F; Barber, J; Cimino, PJ; Wirsching, HG; Patel, A; Kong, P; Woodiwiss, TR; Durfy, SJ; Houghton, AM; Pierce, RH; Parney, IF; Crane, CA; Holland, EC	Ene, Chibawanye, I; Kreuser, Shannon A.; Jung, Miyeon; Zhang, Huajia; Arora, Sonali; Moyes, Kara White; Szulzewsky, Frank; Barber, Jason; Cimino, Patrick J.; Wirsching, Hans-Georg; Patel, Anoop; Kong, Paul; Woodiwiss, Timothy R.; Durfy, Sharon J.; Houghton, A. McGarry; Pierce, Robert H.; Parney, Ian F.; Crane, Courtney A.; Holland, Eric C.	Anti-PD-L1 antibody direct activation of macrophages contributes to a radiation-induced abscopal response in glioblastoma	NEURO-ONCOLOGY	English	Article	MICROGLIA; RECEPTOR; EXPRESSION	Background. Most glioblastomas recur near prior radiation treatment sites. Future clinical success will require achieving and optimizing an abscopal effect:' whereby unirradiated neoplastic cells outside treatment sites are recognized and attacked by the immune system. Radiation combined with anti-programmed cell death ligand 1 (PD-L1) demonstrated modest efficacy in phase II human glioblastoma c…	[Ene, Chibawanye, I; Barber, Jason; Patel, Anoop; Durfy, Sharon J.; Crane, Courtney A.; Holland, Eric C.] Univ Washington, Dept Neurol Surg, Seattle, WA 98195 USA; [Ene, Chibawanye, I; Zhang, Huajia; Arora, Sonali; Szulzewsky, Frank; Cimino, Patrick J.; Wirsching, Hans-Georg; Patel, Anoop; Woodiwiss, Timothy R.; Houghton, A. McGarry; Holland, Eric C.] Fred Hutchinson Canc Res Ctr, Human Biol Div,…	University of Washington; University of Washington Seattle; Fred Hutchinson Cancer Center; Seattle Children's Hospital; Mayo Clinic; University of Washington; University of Washington Seattle; Fred Hutchinson Cancer Center; University of Washington; University of Washington Seattle; University of Zurich; University Zurich Hospital; University of Zurich	Holland, EC (corresponding author), Fred Hutchinson Canc Res Ctr, Translat Canc Res, Div Human Biol, 1100 Fairview Ave N,C3-168, Seattle, WA 98109 USA.	31	OXFORD UNIV PRESS INC	CARY	JOURNALS DEPT, 2001 EVANS RD, CARY, NC 27513 USA	1522-8517	1523-5866	NEURO-ONCOLOGY	Neuro-Oncology	MAY	2020	22	5	639	651	10.1093/neuonc/noz226	http://dx.doi.org/10.1093/neuonc/noz226	13	Oncology; Clinical Neurology	Science Citation Index Expanded (SCI-EXPANDED)	Oncology; Neurosciences & Neurology	MD7VV	31793634	2023-10-05	WOS:000544179100010
Choi, J; Medikonda, R; Saleh, L; Kim, T; Pant, A; Srivastava, S; Kim, YH; Jackson, C; Tong, LQ; Routkevitch, D; Jackson, C; Mathios, D; Zhao, TN; Cho, H; Brem, H; Lim, M	Choi, John; Medikonda, Ravi; Saleh, Laura; Kim, Timothy; Pant, Ayush; Srivastava, Siddhartha; Kim, Young-Hoon; Jackson, Christina; Tong, Luqing; Routkevitch, Denis; Jackson, Christopher; Mathios, Dimitrios; Zhao, Tianna; Cho, Hyerim; Brem, Henry; Lim, Michael	Combination checkpoint therapy with anti-PD-1 and anti-BTLA results in a synergistic therapeutic effect against murine glioblastoma	ONCOIMMUNOLOGY	English	Article	REGULATORY T-CELLS; GLIOMA; BLOCKADE; SURVIVAL; BRAIN	Clinical trials involving anti-programmed cell death protein-1 (anti-PD-1) failed to demonstrate improved overall survival in glioblastoma (GBM) patients. This may be due to the expression of alternative checkpoints such as B- and T- lymphocyte attenuator (BTLA) on several immune cell types including regulatory T cells. Murine GBM models indicate that there is significant upregulation of BTLA in …	[Choi, John; Medikonda, Ravi; Saleh, Laura; Kim, Timothy; Pant, Ayush; Srivastava, Siddhartha; Jackson, Christina; Tong, Luqing; Routkevitch, Denis; Jackson, Christopher; Mathios, Dimitrios; Zhao, Tianna; Brem, Henry; Lim, Michael] Johns Hopkins Univ, Johns Hopkins Sch Med, Dept Neurosurg, Baltimore, MD 21231 USA; [Kim, Young-Hoon] Univ Ulsan, Coll Med, Asan Med Ctr, Dept Neurosurg, Seoul, South …	Johns Hopkins University; Johns Hopkins Medicine; University of Ulsan; Asan Medical Center; Seoul National University (SNU)	Lim, M (corresponding author), Johns Hopkins Univ, Dept Neurosurg, Baltimore, MD 21231 USA.	12	TAYLOR & FRANCIS INC	PHILADELPHIA	530 WALNUT STREET, STE 850, PHILADELPHIA, PA 19106 USA	2162-402X		ONCOIMMUNOLOGY	OncoImmunology	JAN 1	2021	10	1			10.1080/2162402X.2021.1956142	http://dx.doi.org/10.1080/2162402X.2021.1956142	9	Oncology; Immunology	Science Citation Index Expanded (SCI-EXPANDED)	Oncology; Immunology	UI7CL	34484870	2023-10-05	WOS:000690760100001
Cui, X; Ma, C; Vasudevaraja, V; Serrano, J; Tong, J; Peng, YS; Delorenzo, M; Shen, GM; Frenster, J; Morales, RTT; Qian, WY; Tsirigos, A; Chi, AS; Jain, R; Kurz, SC; Sulman, EP; Placantonakis, DG; Snuderl, M; Chen, WQ	Cui, Xin; Ma, Chao; Vasudevaraja, Varshini; Serrano, Jonathan; Tong, Jie; Peng, Yansong; Delorenzo, Michael; Shen, Guomiao; Frenster, Joshua; Morales, Renee-Tyler Tan; Qian, Weiyi; Tsirigos, Aristotelis; Chi, Andrew S.; Jain, Rajan; Kurz, Sylvia C.; Sulman, Erik P.; Placantonakis, Dimitris G.; Snuderl, Matija; Chen, Weiqiang	Dissecting the immunosuppressive tumor microenvironments in Glioblastoma-on-a-Chip for optimized PD-1 immunotherapy	ELIFE	English	Article	PATIENT-DERIVED GLIOBLASTOMA; T-CELL; MACROPHAGES; EXPRESSION; SUBTYPES; PACKAGE	Programmed cell death protein-1 (PD-1) checkpoint immunotherapy efficacy remains unpredictable in glioblastoma (GBM) patients due to the genetic heterogeneity and immunosuppressive tumor microenvironments. Here, we report a microfluidics-based, patientspecific 'GBM-on-a-Chip' microphysiological system to dissect the heterogeneity of immunosuppressive tumor microenvironments and optimize anti-PD-1…	[Cui, Xin; Ma, Chao; Tong, Jie; Qian, Weiyi; Chen, Weiqiang] NYU, Dept Mech & Aerosp Engn, Brooklyn, NY 11201 USA; [Cui, Xin; Ma, Chao; Tong, Jie; Peng, Yansong; Morales, Renee-Tyler Tan; Chen, Weiqiang] NYU, Dept Biomed Engn, Brooklyn, NY 11201 USA; [Cui, Xin] Jinan Univ, Dept Biomed Engn, Guangzhou, Peoples R China; [Vasudevaraja, Varshini; Serrano, Jonathan; Delorenzo, Michael; Shen, Guomiao; …	New York University; New York University Tandon School of Engineering; New York University; New York University Tandon School of Engineering; Jinan University; NYU Langone Medical Center; New York University; NYU Langone Medical Center; NYU Langone Medical Center; NYU Langone Medical Center; NYU Langone Medical Center; NYU Langone Medical Center	Chen, WQ (corresponding author), NYU, Dept Mech & Aerosp Engn, Brooklyn, NY 11201 USA.;Chen, WQ (corresponding author), NYU, Dept Biomed Engn, Brooklyn, NY 11201 USA.;Chen, WQ (corresponding author), NYU Langone Hlth, Perlmutter Canc Ctr, New York, NY 10016 USA.	60	eLIFE SCIENCES PUBL LTD	CAMBRIDGE	SHERATON HOUSE, CASTLE PARK, CAMBRIDGE, CB3 0AX, ENGLAND	2050-084X		ELIFE	eLife	SEP 10	2020	9				10.7554/eLife.52253	http://dx.doi.org/10.7554/eLife.52253	21	Biology	Science Citation Index Expanded (SCI-EXPANDED)	Life Sciences & Biomedicine - Other Topics	OH1HO	32909947	2023-10-05	WOS:000582322900001
Panagioti, E; Kurokawa, C; Viker, K; Ammayappan, A; Anderson, SK; Sotiriou, S; Chatzopoulos, K; Ayasoufi, K; Johnson, AJ; Iankov, ID; Galanis, E	Panagioti, Eleni; Kurokawa, Cheyne; Viker, Kimberly; Ammayappan, Arun; Anderson, S. Keith; Sotiriou, Sotiris; Chatzopoulos, Kyriakos; Ayasoufi, Katayoun; Johnson, Aaron J.; Iankov, Ianko D.; Galanis, Evanthia	Immunostimulatory bacterial antigen-armed oncolytic measles virotherapy significantly increases the potency of anti-PD1 checkpoint therapy	JOURNAL OF CLINICAL INVESTIGATION	English	Article	NEUTROPHIL-ACTIVATING PROTEIN; HELICOBACTER-PYLORI; ANTITUMOR-ACTIVITY; PD-1 BLOCKADE; VIRUS STRAINS; I INTERFERON; DOUBLE-BLIND; HP-NAP; IMMUNE; TUMOR	Clinical immunotherapy approaches are lacking efficacy in the treatment of glioblastoma (GBM). In this study, we sought to reverse local and systemic GBM-induced immunosuppression using the Helicobacter pylori neutrophil-activating protein (NAP), a potent TLR2 agonist, as an immunostimulatory transgene expressed in an oncolytic measles virus (MV) platform, retargeted to allow viral entry through …	[Panagioti, Eleni; Kurokawa, Cheyne; Viker, Kimberly; Ammayappan, Arun; Iankov, Ianko D.; Galanis, Evanthia] Mayo Clin, Dept Mol Med, 200 First St SW, Rochester, MN 55905 USA; [Panagioti, Eleni; Viker, Kimberly; Ammayappan, Arun; Iankov, Ianko D.; Galanis, Evanthia] Mayo Clin, Dept Oncol, Rochester, MN 55905 USA; [Panagioti, Eleni] Harvard Med Sch, Dept Neurosurg, Harvey W Cushing Neurooncol Labs…	Mayo Clinic; Mayo Clinic; Harvard University; Harvard Medical School; Harvard University; Brigham & Women's Hospital; Yale University; Mayo Clinic; Mayo Clinic; Mayo Clinic	Galanis, E (corresponding author), Mayo Clin, Dept Mol Med, 200 First St SW, Rochester, MN 55905 USA.	24	AMER SOC CLINICAL INVESTIGATION INC	ANN ARBOR	2015 MANCHESTER RD, ANN ARBOR, MI 48104 USA	0021-9738	1558-8238	J CLIN INVEST	J. Clin. Invest.	JUL 1	2021	131	13			10.1172/JCI141614	http://dx.doi.org/10.1172/JCI141614	20	Medicine, Research & Experimental	Science Citation Index Expanded (SCI-EXPANDED)	Research & Experimental Medicine	TK6UQ	34196308	2023-10-05	WOS:000674291400003
Wu, A; Lim, M	Wu, Adela; Lim, Michael	The Challenges and Future of Immunotherapy for Gliomas	CANCER JOURNAL	English	Article	CENTRAL-NERVOUS-SYSTEM; GROWTH-FACTOR RECEPTOR; PHASE-II; GM-CSF; RECURRENT GLIOBLASTOMA; SIGNALING PATHWAY; SUPPRESSOR-CELLS; PD-L1 EXPRESSION; MYELOID CELLS; BRAIN-TUMORS	Gliomas and glioblastoma comprise the majority of brain malignancies and are difficult to treat despite standard of care and advances in immunotherapy. The challenges of controlling glioma growth and recurrence involve the uniquely immunosuppressive tumor microenvironment and systemic blunting of immune responses. In addition to highlighting key features of glioma and glioblastoma composition and…	[Wu, Adela; Lim, Michael] Stanford Hlth Care, Dept Neurosurg, Stanford, CA 94304 USA	Stanford University	Wu, A (corresponding author), Stanford Hlth Care, 300 Pasteur Dr, Stanford, CA 94304 USA.	2	ASSOC DEVELOPPEMENT COMMUNICATION CANCEROLOGIQUE	VILLEJUIF	CANCER JOURNAL, 7 RUE GUY MOQUET, BP 8, 94801 VILLEJUIF, FRANCE	1528-9117	1540-336X	CANCER J	Cancer J.	SEP-OCT	2021	27	5	371	378	10.1097/PPO.0000000000000544	http://dx.doi.org/10.1097/PPO.0000000000000544	8	Oncology	Science Citation Index Expanded (SCI-EXPANDED)	Oncology	WH4PY	34570451	2023-10-05	WOS:000707663000006
Agliardi, G; Liuzzi, AR; Hotblack, A; De Feo, D; Núñez, N; Stowe, CL; Friebel, E; Nannini, F; Rindlisbacher, L; Roberts, TA; Ramasawmy, R; Williams, IP; Siow, BM; Lythgoe, MF; Kalber, TL; Quezada, SA; Pule, MA; Tugues, S; Straathof, K; Becher, B	Agliardi, Giulia; Liuzzi, Anna Rita; Hotblack, Alastair; De Feo, Donatella; Nunez, Nicolas; Stowe, Cassandra L.; Friebel, Ekaterina; Nannini, Francesco; Rindlisbacher, Lukas; Roberts, Thomas A.; Ramasawmy, Rajiv; Williams, Iwan P.; Siow, Bernard M.; Lythgoe, Mark F.; Kalber, Tammy L.; Quezada, Sergio A.; Pule, Martin A.; Tugues, Sonia; Straathof, Karin; Becher, Burkhard	Intratumoral IL-12 delivery empowers CAR-T cell immunotherapy in a pre-clinical model of glioblastoma	NATURE COMMUNICATIONS	English	Article	TUMOR-CELLS; INTERLEUKIN-12; THERAPY; IMMUNOCOMPETENT; CONTRIBUTES; ERADICATE; SURVIVAL; INSIGHTS; VACCINE; GLIOMA	Glioblastoma multiforme (GBM) is the most common and aggressive form of primary brain cancer, for which effective therapies are urgently needed. Chimeric antigen receptor (CAR)-based immunotherapy represents a promising therapeutic approach, but it is often impeded by highly immunosuppressive tumor microenvironments (TME). Here, in an immunocompetent, orthotopic GBM mouse model, we show that CAR-…	[Agliardi, Giulia; Hotblack, Alastair; Stowe, Cassandra L.; Nannini, Francesco; Williams, Iwan P.; Quezada, Sergio A.; Pule, Martin A.; Straathof, Karin] UCL, Inst Canc, Res Dept Hematol, Paul OGorman Bldg, London WC1E 6DD, England; [Liuzzi, Anna Rita; De Feo, Donatella; Nunez, Nicolas; Friebel, Ekaterina; Rindlisbacher, Lukas; Tugues, Sonia; Becher, Burkhard] Univ Zurich, Inst Expt Immunol, CH-8…	University of London; University College London; University of Zurich; University of London; University College London; Francis Crick Institute	Straathof, K (corresponding author), UCL, Inst Canc, Res Dept Hematol, Paul OGorman Bldg, London WC1E 6DD, England.;Becher, B (corresponding author), Univ Zurich, Inst Expt Immunol, CH-8057 Zurich, Switzerland.;Straathof, K (corresponding author), UCL Great Ormond St Inst Child Hlth Biomed Res Ct, London WC1N 1EH, England.	108	NATURE PORTFOLIO	BERLIN	HEIDELBERGER PLATZ 3, BERLIN, 14197, GERMANY		2041-1723	NAT COMMUN	Nat. Commun.	JAN 19	2021	12	1			10.1038/s41467-020-20599-x	http://dx.doi.org/10.1038/s41467-020-20599-x	11	Multidisciplinary Sciences	Science Citation Index Expanded (SCI-EXPANDED)	Science & Technology - Other Topics	QA5XV	33469002	2023-10-05	WOS:000613519600001
Kozlowska, AK; Tseng, HC; Kaur, K; Topchyan, P; Inagaki, A; Bui, VT; Kasahara, N; Cacalano, N; Jewett, A	Kozlowska, Anna K.; Tseng, Han-Ching; Kaur, Kawaljit; Topchyan, Paytsar; Inagaki, Akihito; Bui, Vickie T.; Kasahara, Noriyuki; Cacalano, Nicholas; Jewett, Anahid	Resistance to cytotoxicity and sustained release of interleukin-6 and interleukin-8 in the presence of decreased interferon-γ after differentiation of glioblastoma by human natural killer cells	CANCER IMMUNOLOGY IMMUNOTHERAPY	English	Article	CENTRAL-NERVOUS-SYSTEM; CANCER STEM-CELLS; CLASS-I ANTIGENS; NK CELLS; TNF-ALPHA; ANIMAL SURVIVAL; UP-REGULATION; SPLIT ANERGY; IFN-GAMMA; INFLAMMATION	Natural killer (NK) cells are functionally suppressed in the glioblastoma multiforme (GBM) tumor microenvironment. We have recently shown that survival and differentiation of cancer stem-like cells (CSCs)/poorly differentiated tumors are controlled through two distinct phenotypes of cytotoxic and non-cytotoxic/split anergized NK cells, respectively. In this paper, we studied the function of NK ce…	[Kozlowska, Anna K.; Tseng, Han-Ching; Kaur, Kawaljit; Topchyan, Paytsar; Bui, Vickie T.; Jewett, Anahid] Univ Calif Los Angeles, Div Oral Biol & Oral Med, Jane & Jerry Weintraub Ctr Reconstruct Biotechnol, Los Angeles, CA USA; [Kozlowska, Anna K.] Poznan Univ Med Sci, Dept Tumor Immunol, Chair Med Biotechnol, Poznan, Poland; [Inagaki, Akihito; Kasahara, Noriyuki] Univ Calif Los Angeles, David Ge…	University of California System; University of California Los Angeles; Poznan University of Medical Sciences; University of California System; University of California Los Angeles; University of California Los Angeles Medical Center; David Geffen School of Medicine at UCLA; University of Miami; UCLA Jonsson Comprehensive Cancer Center; University of California System; University of California Los…	Jewett, A (corresponding author), Univ Calif Los Angeles, Div Oral Biol & Oral Med, Jane & Jerry Weintraub Ctr Reconstruct Biotechnol, Los Angeles, CA USA.;Jewett, A (corresponding author), Jonsson Comprehens Canc Ctr, Los Angeles, CA 90034 USA.;Jewett, A (corresponding author), Univ Calif Los Angeles, Sch Dent, 10833 Le Conte Ave, Los Angeles, CA 90095 USA.	35	SPRINGER	NEW YORK	233 SPRING ST, NEW YORK, NY 10013 USA	0340-7004	1432-0851	CANCER IMMUNOL IMMUN	Cancer Immunol. Immunother.	SEP	2016	65	9	1085	1097	10.1007/s00262-016-1866-x	http://dx.doi.org/10.1007/s00262-016-1866-x	13	Oncology; Immunology	Science Citation Index Expanded (SCI-EXPANDED)	Oncology; Immunology	DU2HM	27439500	2023-10-05	WOS:000382031800006
Allen, E; Jabouille, A; Rivera, LB; Lodewijckx, I; Missiaen, R; Steri, V; Feyen, K; Tawney, J; Hanahan, D; Michael, IP; Bergers, G	Allen, Elizabeth; Jabouille, Arnaud; Rivera, Lee B.; Lodewijckx, Inge; Missiaen, Rindert; Steri, Veronica; Feyen, Kevin; Tawney, Jaime; Hanahan, Douglas; Michael, Iacovos P.; Bergers, Gabriele	Combined antiangiogenic and anti-PD-L1 therapy stimulates tumor immunity through HEV formation	SCIENCE TRANSLATIONAL MEDICINE	English	Article	ENDOTHELIAL GROWTH-FACTOR; LYMPHOTOXIN-BETA RECEPTOR; ANTI-ANGIOGENIC THERAPY; DENDRITIC CELLS; CANCER-IMMUNOTHERAPY; T-CELLS; RESISTANCE; VASCULATURE; PERICYTES; BLOCKADE	Inhibitors of VEGF (vascular endothelial growth factor)/VEGFR2 (vascular endothelial growth factor receptor 2) are commonly used in the clinic, but their beneficial effects are only observed in a subset of patients and limited by induction of diverse relapse mechanisms. We describe the up-regulation of an adaptive immunosuppressive pathway during antiangiogenic therapy, by which PD-L1 (programmed…	[Allen, Elizabeth; Lodewijckx, Inge; Missiaen, Rindert; Feyen, Kevin; Bergers, Gabriele] Katholieke Univ Leuven, VIB Ctr Canc Biol, Dept Oncol, Lab Tumor Microenvironm & Therapeut Resistance, B-3000 Louvain, Belgium; [Jabouille, Arnaud; Rivera, Lee B.; Steri, Veronica; Tawney, Jaime; Bergers, Gabriele] Univ Calif San Francisco, Helen Diller Family Comprehens Canc Ctr, Brain Tumor Res Ctr, Dept Ne…	KU Leuven; Flanders Institute for Biotechnology (VIB); University of California System; University of California San Francisco; UCSF Medical Center; UCSF Helen Diller Family Comprehensive Cancer Center; Swiss Federal Institutes of Technology Domain; Ecole Polytechnique Federale de Lausanne; Swiss Institute Experimental Cancer Research	Bergers, G (corresponding author), Katholieke Univ Leuven, VIB Ctr Canc Biol, Dept Oncol, Lab Tumor Microenvironm & Therapeut Resistance, B-3000 Louvain, Belgium.;Bergers, G (corresponding author), Univ Calif San Francisco, Helen Diller Family Comprehens Canc Ctr, Brain Tumor Res Ctr, Dept Neurol Surg, San Francisco, CA 94158 USA.	459	AMER ASSOC ADVANCEMENT SCIENCE	WASHINGTON	1200 NEW YORK AVE, NW, WASHINGTON, DC 20005 USA	1946-6234	1946-6242	SCI TRANSL MED	Sci. Transl. Med.	APR 12	2017	9	385			10.1126/scitranslmed.aak9679	http://dx.doi.org/10.1126/scitranslmed.aak9679	13	Cell Biology; Medicine, Research & Experimental	Science Citation Index Expanded (SCI-EXPANDED)	Cell Biology; Research & Experimental Medicine	ER7QS	28404866	2023-10-05	WOS:000399009200006
Liu, YM; Song, CY; Shen, FP; Zhang, J; Song, SW	Liu, Yunmian; Song, Chunyan; Shen, Faping; Zhang, Jing; Song, Sonya Wei	IGFBP2 promotes immunosuppression associated with its mesenchymal induction and FcγRIIB phosphorylation in glioblastoma	PLOS ONE	English	Article	FACTOR-BINDING PROTEIN-2; LONG-TERM; GROWTH; DIFFERENTIATION; ANGIOGENESIS; PROGRESSION; TRANSITION; EXPRESSION; RECEPTORS; PHENOTYPE	Immunotherapy shows a promise for treating glioblastoma (GBM), the most malignant and immunosuppressive glioma. The mesenchymal phenotype of cancer cells was frequently reported to be associated with their induction of immunosuppression within the cancer microenvironment. Overexpressed insulin-like growth factor binding protein 2 (IGFBP2) promotes GBM cell migration and invasion, and contributes …	[Liu, Yunmian; Song, Chunyan; Shen, Faping; Song, Sonya Wei] Capital Med Univ, Ctr Brain Disorders Res, Beijing Inst Brain Disorders, Beijing Neurosurg Inst, Beijing, Peoples R China; [Zhang, Jing] Columbia Univ, Irving Canc Res Ctr, Inst Canc Genet, New York, NY USA	Capital Medical University; Columbia University	Song, SW (corresponding author), Capital Med Univ, Ctr Brain Disorders Res, Beijing Inst Brain Disorders, Beijing Neurosurg Inst, Beijing, Peoples R China.	19	PUBLIC LIBRARY SCIENCE	SAN FRANCISCO	1160 BATTERY STREET, STE 100, SAN FRANCISCO, CA 94111 USA	1932-6203		PLOS ONE	PLoS One	SEP 27	2019	14	9			10.1371/journal.pone.0222999	http://dx.doi.org/10.1371/journal.pone.0222999	15	Multidisciplinary Sciences	Science Citation Index Expanded (SCI-EXPANDED)	Science & Technology - Other Topics	LM6IT	31560714	2023-10-05	WOS:000532353700029
Sayour, EJ; Grippin, A; De Leon, G; Stoyer, B; Rahman, M; Karachi, A; Wummer, B; Moore, G; Castillo-Caro, P; Fredenburg, K; Sarkisian, MR; Huang, JP; Deleyrolle, LP; Sahay, B; Carrera-Justiz, S; Mendez-Gomez, HR; Mitchell, DA	Sayour, Elias J.; Grippin, Adam; De Leon, Gabriel; Stoyer, Brian; Rahman, Maryam; Karachi, Aida; Wummer, Brandon; Moore, Ginger; Castillo-Caro, Paul; Fredenburg, Kristianna; Sarkisian, Matthew R.; Huang, Jianping; Deleyrolle, Loic P.; Sahay, Bikash; Carrera-Justiz, Sheila; Mendez-Gomez, Hector R.; Mitchell, Duane A.	Personalized Tumor RNA Loaded Lipid-Nanoparticles Prime the Systemic and Intratumoral Milieu for Response to Cancer Immunotherapy	NANO LETTERS	English	Article	PD-1 BLOCKADE; CELLS; CHALLENGES; EXPRESSION; NIVOLUMAB; DELIVERY; ANTIBODY; MELANOMA; SAFETY	Translation of nanoparticles (NPs) into human clinical trials for patients with refractory cancers has lagged due to unknown biologic reactivities of novel NP designs. To overcome these limitations, simple well-characterized mRNA lipid-NPs have been developed as cancer immunotherapeutic vaccines. While the preponderance of RNA lipid-NPs encoding for tumor-associated antigens or neoepitopes have b…	[Sayour, Elias J.; Grippin, Adam; De Leon, Gabriel; Stoyer, Brian; Rahman, Maryam; Karachi, Aida; Wummer, Brandon; Moore, Ginger; Castillo-Caro, Paul; Sarkisian, Matthew R.; Huang, Jianping; Deleyrolle, Loic P.; Mendez-Gomez, Hector R.; Mitchell, Duane A.] Univ Florida, Lillian S Wells Dept Neurosurg, Preston Wells Jr Ctr Brain Tumor Therapy,Coll Med, Brain Tumor Immunotherapy Program,McKnight Br…	State University System of Florida; University of Florida; State University System of Florida; University of Florida; State University System of Florida; University of Florida; State University System of Florida; University of Florida; State University System of Florida; University of Florida	Sayour, EJ (corresponding author), Univ Florida, Lillian S Wells Dept Neurosurg, Preston Wells Jr Ctr Brain Tumor Therapy,Coll Med, Brain Tumor Immunotherapy Program,McKnight Brain, Gainesville, FL 32611 USA.	47	AMER CHEMICAL SOC	WASHINGTON	1155 16TH ST, NW, WASHINGTON, DC 20036 USA	1530-6984	1530-6992	NANO LETT	Nano Lett.	OCT	2018	18	10	6195	6206	10.1021/acs.nanolett.8b02179	http://dx.doi.org/10.1021/acs.nanolett.8b02179	12	Chemistry, Multidisciplinary; Chemistry, Physical; Nanoscience & Nanotechnology; Materials Science, Multidisciplinary; Physics, Applied; Physics, Condensed Matter	Science Citation Index Expanded (SCI-EXPANDED)	Chemistry; Science & Technology - Other Topics; Materials Science; Physics	GW9VN	30259750	2023-10-05	WOS:000447355400013
Liu, YS; Huang, BR; Lin, CJ; Shen, CK; Lai, SW; Chen, CW; Lin, HJ; Lin, CH; Hsieh, YC; Lu, DY	Liu, Yu-Shu; Huang, Bor-Ren; Lin, Ching-Ju; Shen, Ching-Kai; Lai, Sheng-Wei; Chen, Chao-Wei; Lin, Hui-Jung; Lin, Chia-Huei; Hsieh, Yun-Chen; Lu, Dah-Yuu	Paliperidone Inhibits Glioblastoma Growth in Mouse Brain Tumor Model and Reduces PD-L1 Expression	CANCERS	English	Article	CELLS; CANCER; MACROPHAGES; EGFR; SCHIZOPHRENIA; STAT3; IMMUNOSUPPRESSION; INFLAMMATION; POLARIZATION; CONTRIBUTES	Simple Summary The present study showed that a prescribed psychotropic medicine paliperidone inhibits GBM growth and prolongs survival in mouse brain tumor model and decreased the programmed death ligand 1 expression. Using the 3D co-culture also found that dopamine receptor D2 regulates the interaction of GBM-macrophage-induced PD-L1 expression in GBMs. In addition, the expression of DRD2 and PD…	[Liu, Yu-Shu; Lai, Sheng-Wei; Lin, Hui-Jung; Lu, Dah-Yuu] China Med Univ, Sch Med, Dept Pharmacol, Taichung 404, Taiwan; [Huang, Bor-Ren] Buddhist Tzu Chi Med Fdn, Taichung Tzu Chi Hosp, Dept Neurosurg, Taichung 404, Taiwan; [Huang, Bor-Ren] Tzu Chi Univ, Sch Med, Taichung 404, Taiwan; [Lin, Ching-Ju] China Med Univ, Sch Med, Dept Physiol, Taichung 404, Taiwan; [Shen, Ching-Kai] China Med Univ, G…	China Medical University Taiwan; Buddhist Tzu Chi General Hospital; Taichung Tzu Chi Hospital; Tzu Chi University; China Medical University Taiwan; China Medical University Taiwan; China Medical University Taiwan; China Medical University Taiwan; Asia University Taiwan	Lu, DY (corresponding author), China Med Univ, Sch Med, Dept Pharmacol, Taichung 404, Taiwan.;Lu, DY (corresponding author), Asia Univ, Dept Photon & Commun Engn, Taichung 404, Taiwan.	6	MDPI	BASEL	ST ALBAN-ANLAGE 66, CH-4052 BASEL, SWITZERLAND		2072-6694	CANCERS	Cancers	SEP	2021	13	17			10.3390/cancers13174357	http://dx.doi.org/10.3390/cancers13174357	17	Oncology	Science Citation Index Expanded (SCI-EXPANDED)	Oncology	UN6YQ	34503167	2023-10-05	WOS:000694159800001
Sotelo, J; Guevara, P; Pineda, B; Diaz, C	Sotelo, J; Guevara, P; Pineda, B; Diaz, C	Interstitial quinacrine activates a distinctive immune response effective for tumor immunotherapy	SURGERY	English	Article	MONOCYTE CHEMOATTRACTANT PROTEIN-1; MALIGNANT GLIOMA; TNF-ALPHA; CELLS; MECHANISMS; MIP-1-ALPHA; CYTOTOXICITY; MACROPHAGES; NEUTROPHIL; THERAPY	Background. Interstitial immunotherapy consists of the local injection of immune cells or molecules with cytotoxic properties to destroy neoplastic cells. Intratumor injection of quinacrine induces intense recruitment of activated immune cells that leads to necrosis and elimination of experimental malignant neoplasms; this effect seems to be mediated by immune molecules. Methods. We measured the …	Natl Inst Neurol & Neurosurg Mexico, Neuroimmunol Unit, Mexico City 14269, DF, Mexico		Sotelo, J (corresponding author), Natl Inst Neurol & Neurosurg Mexico, Neuroimmunol Unit, Insurgentes 3877, Mexico City 14269, DF, Mexico.	7	MOSBY-ELSEVIER	NEW YORK	360 PARK AVENUE SOUTH, NEW YORK, NY 10010-1710 USA	0039-6060		SURGERY	Surgery	SEP	2004	136	3	700	707	10.1016/j.surg.2004.01.008	http://dx.doi.org/10.1016/j.surg.2004.01.008	8	Surgery	Science Citation Index Expanded (SCI-EXPANDED)	Surgery	853RE	15349121	2023-10-05	WOS:000223844300029
Reardon, DA; Gilbert, MR; Wick, W; Liau, LD	Reardon, David A.; Gilbert, Mark R.; Wick, Wolfgang; Liau, Linda	Immunotherapy for neuro-oncology: the critical rationale for combinatorial therapy	NEURO-ONCOLOGY	English	Article	REGULATORY T-CELLS; ENDOTHELIAL GROWTH-FACTOR; PULSED DENDRITIC CELLS; LYMPHOCYTE-ASSOCIATED ANTIGEN-4; TUMOR-INFILTRATING LYMPHOCYTES; ENHANCES ANTITUMOR IMMUNITY; CANCER-IMMUNOTHERAPY; SUPPRESSOR-CELLS; CTLA-4 BLOCKADE; GM-CSF	A successful therapeutic paradigm established historically in oncology involves combining agents with potentially complementary mechanisms of antitumor activity into rationally designed regimens. For example, cocktails of cytotoxic agents, which were carefully designed based on mechanisms of action, dose, and scheduling considerations, have led to dramatic improvements in survival including cures…	[Reardon, David A.] Dana Farber Brigham & Womens Canc Ctr, Ctr Neurooncol, Boston, MA USA; [Reardon, David A.] Dana Farber Brigham & Womens Canc Ctr, Dept Med Oncol, Boston, MA USA; [Gilbert, Mark R.] NCI, Neurol Clin, Bethesda, MD 20892 USA; [Gilbert, Mark R.] NCI, Natl Ctr Canc Res, Bethesda, MD 20892 USA; [Wick, Wolfgang] Heidelberg Univ, Neurol Clin, Heidelberg, Germany; [Wick, Wolfgang] Heid…	Harvard University; Dana-Farber Cancer Institute; Harvard University; Dana-Farber Cancer Institute; National Institutes of Health (NIH) - USA; NIH National Cancer Institute (NCI); National Institutes of Health (NIH) - USA; NIH National Cancer Institute (NCI); Ruprecht Karls University Heidelberg; Helmholtz Association; German Cancer Research Center (DKFZ); Ruprecht Karls University Heidelberg; He…	Reardon, DA (corresponding author), Dana Farber Canc Inst, Ctr Neurooncol, 450 Brookline Ave,D2134, Boston, MA 02215 USA.	15	OXFORD UNIV PRESS INC	CARY	JOURNALS DEPT, 2001 EVANS RD, CARY, NC 27513 USA	1522-8517	1523-5866	NEURO-ONCOLOGY	Neuro-Oncology	NOV	2015	17		32	40	10.1093/neuonc/nov178	http://dx.doi.org/10.1093/neuonc/nov178	9	Oncology; Clinical Neurology	Science Citation Index Expanded (SCI-EXPANDED)	Oncology; Neurosciences & Neurology	DB3OO	26516225	2023-10-05	WOS:000368421200007
Mei, Y; Wang, XM; Zhang, J; Liu, D; He, JJ; Huang, CL; Liao, J; Wang, YZ; Feng, YY; Li, HY; Liu, XY; Chen, LD; Yi, W; Chen, X; Bai, HM; Wang, XY; Li, YY; Wang, LX; Liang, ZG; Ren, XW; Qiu, L; Hui, Y; Zhang, QL; Leng, QB; Chen, J; Jia, GS	Mei, Yan; Wang, Xiumei; Zhang, Ji; Liu, Dan; He, Junjie; Huang, Chunliu; Liao, Jing; Wang, Yingzhao; Feng, Yongyi; Li, Hongyu; Liu, Xiuying; Chen, Lingdan; Yi, Wei; Chen, Xi; Bai, Hong-Min; Wang, Xinyu; Li, Yiyi; Wang, Lixiang; Liang, Zhigang; Ren, Xianwen; Qiu, Li; Hui, Yuan; Zhang, Qingling; Leng, Qibin; Chen, Jun; Jia, Guangshuai	Siglec-9 acts as an immune-checkpoint molecule on macrophages in glioblastoma, restricting T-cell priming and immunotherapy response	NATURE CANCER	English	Article; Early Access	RNA-SEQ; IL-10	Neoadjuvant immune-checkpoint blockade therapy only benefits a limited fraction of patients with glioblastoma multiforme (GBM). Thus, targeting other immunomodulators on myeloid cells is an attractive therapeutic option. Here, we performed single-cell RNA sequencing and spatial transcriptomics of patients with GBM treated with neoadjuvant anti-PD-1 therapy. We identified unique monocyte-derived t…	[Mei, Yan; He, Junjie; Liang, Zhigang; Qiu, Li; Hui, Yuan; Leng, Qibin; Jia, Guangshuai] Guangzhou Med Univ, Affiliated Canc Hosp & Inst, GMU GIBH Joint Sch Life Sci, State Key Lab Resp Dis, Guangzhou, Peoples R China; [Mei, Yan; Zhang, Qingling] Southern Med Univ, Guangdong Prov Peoples Hosp, Guangdong Acad Med Sci, Dept Pathol, Guangzhou, Peoples R China; [Wang, Xiumei; Huang, Chunliu; Feng, Yo…	Guangzhou Medical University; Southern Medical University - China; Guangdong Academy of Medical Sciences & Guangdong General Hospital; Sun Yat Sen University; Sun Yat Sen University; Sun Yat Sen University; State Key Lab Oncology South China; Xuzhou Medical University; Xuzhou Medical University; Xuzhou Medical University; Guangzhou Medical University; Sun Yat Sen University; Changping Laboratory;…	Leng, QB; Jia, GS (corresponding author), Guangzhou Med Univ, Affiliated Canc Hosp & Inst, GMU GIBH Joint Sch Life Sci, State Key Lab Resp Dis, Guangzhou, Peoples R China.;Zhang, QL (corresponding author), Southern Med Univ, Guangdong Prov Peoples Hosp, Guangdong Acad Med Sci, Dept Pathol, Guangzhou, Peoples R China.;Chen, J (corresponding author), Sun Yat sen Univ, Zhongshan Sch Med, Dept Immuno…	2	NATURE PORTFOLIO	BERLIN	HEIDELBERGER PLATZ 3, BERLIN, 14197, GERMANY		2662-1347	NAT CANCER	Nat. Cancer	2023 JUL 17	2023					10.1038/s43018-023-00598-9	http://dx.doi.org/10.1038/s43018-023-00598-9	43	Oncology	Science Citation Index Expanded (SCI-EXPANDED)	Oncology	M6PR4	37460871	2023-10-05	WOS:001031421300001
Salisbury, AJ; Macaulay, VM	Salisbury, AJ; Macaulay, VM	Development of molecular agents for IGF receptor targeting	HORMONE AND METABOLIC RESEARCH	English	Review	GROWTH-FACTOR-I; BREAST-CANCER CELLS; PRIMARY PROSTATE-CANCER; ANTISENSE RNA; DECREASED EXPRESSION; GLIOBLASTOMA CELLS; RAT GLIOBLASTOMA; GENE-EXPRESSION; DOWN-REGULATION; MELANOMA-CELLS	The type 1 insulin-like growth factor receptor (IGF1R) is a promising anticancer treatment target, being frequently overexpressed by tumours, and mediating proliferation, motility and apoptosis protection. Design of specific kinase inhibitors is problematic because of homology between the IGF1R and insulin receptor. This obstacle can be circumvented using sequence-specific molecular agents includ…	Weatherhall Inst Mol Med, Canc Res UK Labs, Oxford OX3 9DS, England	Cancer Research UK; University of Oxford	Macaulay, VM (corresponding author), Weatherhall Inst Mol Med, Canc Res UK Labs, Headley Way, Oxford OX3 9DS, England.	28	GEORG THIEME VERLAG KG	STUTTGART	RUDIGERSTR 14, D-70469 STUTTGART, GERMANY	0018-5043	1439-4286	HORM METAB RES	Horm. Metab. Res.	NOV-DEC	2003	35	11-12	843	849			7	Endocrinology & Metabolism	Science Citation Index Expanded (SCI-EXPANDED)	Endocrinology & Metabolism	761UB	14710367	2023-10-05	WOS:000187932900027
Leland, P; Kumar, D; Nimmagadda, S; Bauer, SR; Puri, RK; Joshi, BH	Leland, Pamela; Kumar, Dhiraj; Nimmagadda, Sridhar; Bauer, Steven R.; Puri, Raj K.; Joshi, Bharat H.	Characterization of chimeric antigen receptor modified T cells expressing scFv-IL-13Rα2 after radiolabeling with 89Zirconium oxine for PET imaging	JOURNAL OF TRANSLATIONAL MEDICINE	English	Article	TRACKING; RELEASE; NANOPARTICLES; REGRESSION; RESPONSES; THERAPY; ASSAY; TIO2	BackgroundChimeric antigen receptor (CAR) T cell therapy is an exciting cell-based cancer immunotherapy. Unfortunately, CAR-T cell therapy is associated with serious toxicities such as cytokine release syndrome (CRS) and neurotoxicity. The mechanism of these serious adverse events (SAEs) and how homing, distribution and retention of CAR-T cells contribute to toxicities is not fully understood. En…	[Leland, Pamela; Bauer, Steven R.; Puri, Raj K.; Joshi, Bharat H.] US FDA, Tumor Vaccines & Biotechnol Branch, Div Cellular & Gene Therapies, Off Tissues & Advance Therapies,Ctr Biol Evaluat &, 10903 New Hampshire Ave, Silver Spring, MD 20993 USA; [Kumar, Dhiraj; Nimmagadda, Sridhar] Johns Hopkins Univ, Dept Radiol & Radiol Sci, Sch Med, Baltimore, MD USA; [Bauer, Steven R.] Wake Forest Inst Rege…	US Food & Drug Administration (FDA); Johns Hopkins University; Wake Forest University	Joshi, BH (corresponding author), US FDA, Tumor Vaccines & Biotechnol Branch, Div Cellular & Gene Therapies, Off Tissues & Advance Therapies,Ctr Biol Evaluat &, 10903 New Hampshire Ave, Silver Spring, MD 20993 USA.	0	BMC	LONDON	CAMPUS, 4 CRINAN ST, LONDON N1 9XW, ENGLAND		1479-5876	J TRANSL MED	J. Transl. Med.	JUN 7	2023	21	1			10.1186/s12967-023-04142-2	http://dx.doi.org/10.1186/s12967-023-04142-2	14	Medicine, Research & Experimental	Science Citation Index Expanded (SCI-EXPANDED)	Research & Experimental Medicine	I5DY6	37286997	2023-10-05	WOS:001002996700004
Derer, A; Spiljar, M; Bäumler, M; Hecht, M; Fietkau, R; Frey, B; Gaipl, US	Derer, Anja; Spiljar, Martina; Baeumler, Monika; Hecht, Markus; Fietkau, Rainer; Frey, Benjamin; Gaipl, Udo S.	Chemoradiation Increases PD-L1 Expression in Certain Melanoma and Glioblastoma Cells	FRONTIERS IN IMMUNOLOGY	English	Article	ANTITUMOR IMMUNE-RESPONSES; ANTI-PD-L1 ANTIBODY; CANCER; TUMOR; RADIATION; RADIOTHERAPY; BLOCKADE; SAFETY; COMBINATION; INDUCTION	Immunotherapy approaches currently make their way into the clinics to improve the outcome of standard radiochemotherapy (RCT). The programed cell death receptor ligand 1 (PD-L1) is one possible target that, upon blockade, allows T cell-dependent antitumor immune responses to be executed. To date, it is unclear which RCT protocol and which fractionation scheme leads to increased PD-L1 expression a…	[Derer, Anja; Spiljar, Martina; Baeumler, Monika; Hecht, Markus; Fietkau, Rainer; Frey, Benjamin; Gaipl, Udo S.] Friedrich Alexander Univ Erlangen Nurnberg, Univ Klinikum Erlangen, Dept Radiat Oncol, Erlangen, Germany; [Spiljar, Martina] Univ Geneva, Dept Cell Physiol & Metab, Fac Med, Ctr Med Univ CMU, Geneva, Switzerland	University of Erlangen Nuremberg; University of Geneva	Gaipl, US (corresponding author), Friedrich Alexander Univ Erlangen Nurnberg, Univ Klinikum Erlangen, Dept Radiat Oncol, Erlangen, Germany.	97	FRONTIERS MEDIA SA	LAUSANNE	AVENUE DU TRIBUNAL FEDERAL 34, LAUSANNE, CH-1015, SWITZERLAND	1664-3224		FRONT IMMUNOL	Front. Immunol.	DEC 22	2016	7				10.3389/fimmu.2016.00610	http://dx.doi.org/10.3389/fimmu.2016.00610	11	Immunology	Science Citation Index Expanded (SCI-EXPANDED)	Immunology	EF4CI	28066420	2023-10-05	WOS:000390271800001
Kringel, R; Lamszus, K; Mohme, M	Kringel, Rebecca; Lamszus, Katrin; Mohme, Malte	Chimeric Antigen Receptor T Cells in Glioblastoma-Current Concepts and Promising Future	CELLS	English	Review	INTRATUMORAL HETEROGENEITY; STRESS SURVEILLANCE; EFFICACY; THERAPY; INTERLEUKIN-13; TUMORS; EXPRESSION; BARRIER; SAFETY; GLIOMA	Glioblastoma (GBM) is a highly aggressive primary brain tumor that is largely refractory to treatment and, therefore, invariably relapses. GBM patients have a median overall survival of 15 months and, given this devastating prognosis, there is a high need for therapy improvement. One of the therapeutic approaches currently tested in GBM is chimeric antigen receptor (CAR)-T cell therapy. CAR-T cel…	[Kringel, Rebecca; Lamszus, Katrin; Mohme, Malte] Univ Med Ctr Hamburg Eppendorf, Dept Neurosurg, D-20246 Hamburg, Germany	University of Hamburg; University Medical Center Hamburg-Eppendorf	Mohme, M (corresponding author), Univ Med Ctr Hamburg Eppendorf, Dept Neurosurg, D-20246 Hamburg, Germany.	0	MDPI	BASEL	ST ALBAN-ANLAGE 66, CH-4052 BASEL, SWITZERLAND		2073-4409	CELLS-BASEL	Cells	JUL	2023	12	13			10.3390/cells12131770	http://dx.doi.org/10.3390/cells12131770	20	Cell Biology	Science Citation Index Expanded (SCI-EXPANDED)	Cell Biology	M6FV6	37443804	2023-10-05	WOS:001031164300001
Chu, YY; Nayyar, G; Jiang, SSY; Rosenblum, JM; Soon-Shiong, P; Safrit, JT; Lee, DA; Cairo, MS	Chu, Yaya; Nayyar, Gaurav; Jiang, Susiyan; Rosenblum, Jeremy M.; Soon-Shiong, Patrick; Safrit, Jeffrey T.; Lee, Dean A.; Cairo, Mitchell S.	Combinatorial immunotherapy of N-803 (IL-15 superagonist) and dinutuximab with ex vivo expanded natural killer cells significantly enhances in vitro cytotoxicity against GD2+ pediatric solid tumors and in vivo survival of xenografted immunodeficient NSG mice	JOURNAL FOR IMMUNOTHERAPY OF CANCER	English	Article	NON-HODGKIN-LYMPHOMA; RECEPTORS; ACTIVATION; GENERATION; LIGANDS; BIOLOGY; TARGET	Background Children with recurrent and/or metastatic osteosarcoma (OS), neuroblastoma (NB) and glioblastoma multiforme (GBM) have a dismal event-free survival (<25%). The majority of these solid tumors highly express GD2. Dinutuximab, an anti-GD2 monoclonal antibody, significantly improved event-free survival in children with GD2(+) NB post autologous stem cell transplantation and enhanced natura…	[Chu, Yaya; Nayyar, Gaurav; Jiang, Susiyan; Rosenblum, Jeremy M.; Cairo, Mitchell S.] New York Med Coll, Dept Pediat, Valhalla, NY 10595 USA; [Soon-Shiong, Patrick] ImmunityBio Inc, Culver City, CA USA; [Safrit, Jeffrey T.] NantKwest, Culver City, CA USA; [Lee, Dean A.] Nationwide Childrens Hosp, Dept Hem Onc BMT, Columbus, OH USA; [Cairo, Mitchell S.] New York Med Coll, Dept Med, Valhalla, NY 10…	New York Medical College; University System of Ohio; Ohio State University; Nationwide Childrens Hospital; New York Medical College; New York Medical College; New York Medical College; New York Medical College	Chu, YY; Cairo, MS (corresponding author), New York Med Coll, Dept Pediat, Valhalla, NY 10595 USA.;Cairo, MS (corresponding author), New York Med Coll, Dept Med, Valhalla, NY 10595 USA.;Cairo, MS (corresponding author), New York Med Coll, Dept Pathol, Valhalla, NY 10595 USA.;Cairo, MS (corresponding author), New York Med Coll, Dept Microbiol & Immunol, Valhalla, NY 10595 USA.;Cairo, MS (correspon…	13	BMJ PUBLISHING GROUP	LONDON	BRITISH MED ASSOC HOUSE, TAVISTOCK SQUARE, LONDON WC1H 9JR, ENGLAND		2051-1426	J IMMUNOTHER CANCER	J. Immunother. Cancer		2021	8	7			10.1136/jitc-2020-002267	http://dx.doi.org/10.1136/jitc-2020-002267	13	Oncology; Immunology	Science Citation Index Expanded (SCI-EXPANDED)	Oncology; Immunology	TH1MD	34244307	2023-10-05	WOS:000671857900001
Liu, S; Wang, Z; Wang, YY; Fan, X; Zhang, CB; Ma, WB; Qiu, XG; Jiang, T	Liu, Shuai; Wang, Zheng; Wang, Yinyan; Fan, Xing; Zhang, Chuanbao; Ma, Wenbin; Qiu, Xiaoguang; Jiang, Tao	PD-1 related transcriptome profile and clinical outcome in diffuse gliomas	ONCOIMMUNOLOGY	English	Article	IMMUNE CHECKPOINT BLOCKADE; CENTRAL-NERVOUS-SYSTEM; CANCER-IMMUNOTHERAPY; UNTREATED MELANOMA; T-CELLS; GLIOBLASTOMA; IPILIMUMAB; NIVOLUMAB; MALIGNANCIES; EXPRESSION	Background: PD-1 plays a critical part in control of immune response to malignancy. Anti-PD-1 treatment is a hopeful strategy to improve the dismal prognosis of gliomas. To characterize the role of PD-1 in diffuse gliomas, we investigated its related biological process at transcriptome level and its clinical prognostic value. Method and patients: Through Chinese Glioma Genome Atlas and TCGA datas…	[Liu, Shuai; Wang, Zheng; Wang, Yinyan; Zhang, Chuanbao; Jiang, Tao] Capital Med Univ, Beijing Tiantan Hosp, Dept Neurosurg, Beijing, Peoples R China; [Liu, Shuai; Wang, Zheng; Fan, Xing; Zhang, Chuanbao; Jiang, Tao] Capital Med Univ, Beijing Neurosurg Inst, Dept Mol Neuropathol, Beijing, Peoples R China; [Ma, Wenbin] Chinese Acad Med Sci, Peking Union Med Coll Hosp, Dept Neurosurg, Beijing, Peop…	Capital Medical University; Capital Medical University; Chinese Academy of Medical Sciences - Peking Union Medical College; Peking Union Medical College Hospital; Chinese Academy of Medical Sciences - Peking Union Medical College; Peking Union Medical College; Capital Medical University	Qiu, XG; Jiang, T (corresponding author), 6,Tiantan Xili, Beijing 100050, Peoples R China.	25	TAYLOR & FRANCIS INC	PHILADELPHIA	530 WALNUT STREET, STE 850, PHILADELPHIA, PA 19106 USA	2162-402X		ONCOIMMUNOLOGY	OncoImmunology		2018	7	2			10.1080/2162402X.2017.1382792	http://dx.doi.org/10.1080/2162402X.2017.1382792	8	Oncology; Immunology	Science Citation Index Expanded (SCI-EXPANDED)	Oncology; Immunology	FS7MS	29308304	2023-10-05	WOS:000419982400008
Chaudhary, R; Morris, RJ; Steinson, E	Chaudhary, Rishabh; Morris, Rhianna J.; Steinson, Emma	The multifactorial roles of microglia and macrophages in the maintenance and progression of glioblastoma	JOURNAL OF NEUROIMMUNOLOGY	English	Review	TUMOR-ASSOCIATED MACROPHAGES; CHIMERIC ANTIGEN RECEPTOR; CENTRAL-NERVOUS-SYSTEM; GROWTH-FACTOR-BETA; COLONY-STIMULATING FACTOR-1; FOCAL ADHESION KINASE; CANCER STEM-CELLS; CHEMOATTRACTANT PROTEIN-1 MCP-1; STRESS-INDUCIBLE PROTEIN-1; NEUROTROPHIC FACTOR GDNF	The functional characteristics of glial cells, in particular microglia, have attained considerable importance in several diseases, including glioblastoma, the most hostile and malignant type of intracranial tumor. Microglia performs a highly significant role in the brain's inflammatory response mechanism. They exhibit anti-tumor properties via phagocytosis and the activation of a number of differ…	[Chaudhary, Rishabh] Babasaheb Bhimrao Ambedkar Univ, Dept Pharmaceut Sci, Raebareli Rd, Lucknow 226025, Uttar Pradesh, India; [Morris, Rhianna J.] Univ Oxford, Dept Pharmacol, Mansfield Rd, Oxford OX1 3QT, England; [Steinson, Emma] Univ Queensland, Sch Chem & Mol Biosci, St Lucia, Qld, Australia	Babasaheb Bhimrao Ambedkar University; University of Oxford; University of Queensland	Chaudhary, R (corresponding author), Babasaheb Bhimrao Ambedkar Univ, Dept Pharmaceut Sci, Raebareli Rd, Lucknow 226025, Uttar Pradesh, India.	10	ELSEVIER	AMSTERDAM	RADARWEG 29, 1043 NX AMSTERDAM, NETHERLANDS	0165-5728	1872-8421	J NEUROIMMUNOL	J. Neuroimmunol.	AUG 15	2021	357				10.1016/j.jneuroim.2021.577633	http://dx.doi.org/10.1016/j.jneuroim.2021.577633	25	Immunology; Neurosciences	Science Citation Index Expanded (SCI-EXPANDED)	Immunology; Neurosciences & Neurology	TA3PH	34153803	2023-10-05	WOS:000667162500011
Chen, R; Cohen, AL; Colman, H	Chen, Ricky; Cohen, Adam L.; Colman, Howard	Targeted Therapeutics in Patients With High-Grade Gliomas: Past, Present, and Future	CURRENT TREATMENT OPTIONS IN ONCOLOGY	English	Review	BRAIN-TUMOR CONSORTIUM; PHASE-III; RECURRENT GLIOBLASTOMA; ADJUVANT TEMOZOLOMIDE; RADIATION-THERAPY; RANDOMIZED-TRIAL; RADIOTHERAPY; BEVACIZUMAB; COMBINATION; MUTATIONS	High-grade gliomas remain incurable despite current therapies, which are plagued by high morbidity and mortality. Molecular categorization of glioma subtypes using mutations in isocitrate dehydrogenase 1/2 (IDH1/2), TP53, and ATRX; codeletion of chromosomes 1p and 19q; DNA methylation; and amplification of genes such as epidermal growth factor receptor (EGFR) and platelet-derived growth factor re…	[Chen, Ricky] Univ Utah, Dept Neurol, Clin Neurosci Ctr, Salt Lake City, UT USA; [Cohen, Adam L.] Univ Utah, Huntsman Canc Inst, Div Oncol, Salt Lake City, UT USA; [Colman, Howard] Univ Utah, Huntsman Canc Inst, Dept Neurosurg, 175 N Med Dr East, Salt Lake City, UT 84132 USA; [Colman, Howard] Univ Utah, Clin Neurosci Ctr, 175 N Med Dr East, Salt Lake City, UT 84132 USA	Utah System of Higher Education; University of Utah; Huntsman Cancer Institute; Utah System of Higher Education; University of Utah; Utah System of Higher Education; University of Utah; Huntsman Cancer Institute; Utah System of Higher Education; University of Utah	Colman, H (corresponding author), Univ Utah, Huntsman Canc Inst, Dept Neurosurg, 175 N Med Dr East, Salt Lake City, UT 84132 USA.;Colman, H (corresponding author), Univ Utah, Clin Neurosci Ctr, 175 N Med Dr East, Salt Lake City, UT 84132 USA.	80	SPRINGER	NEW YORK	ONE NEW YORK PLAZA, SUITE 4600, NEW YORK, NY, UNITED STATES	1527-2729	1534-6277	CURR TREAT OPTION ON	Curr. Treat. Options Oncol.	AUG	2016	17	8			10.1007/s11864-016-0418-0	http://dx.doi.org/10.1007/s11864-016-0418-0	11	Oncology	Science Citation Index Expanded (SCI-EXPANDED)	Oncology	DR8RP	27334978	2023-10-05	WOS:000380165300005
Garber, ST; Hashimoto, Y; Weathers, SP; Xiu, J; Gatalica, Z; Verhaak, RGW; Zhou, SH; Fuller, GN; Khasraw, M; de Groot, J; Reddy, SK; Spetzler, D; Heimberger, AB	Garber, Sarah T.; Hashimoto, Yuuri; Weathers, Shiao-Pei; Xiu, Joanne; Gatalica, Zoran; Verhaak, Roel G. W.; Zhou, Shouhao; Fuller, Gregory N.; Khasraw, Mustafa; de Groot, John; Reddy, Sandeep K.; Spetzler, David; Heimberger, Amy B.	Immune checkpoint blockade as a potential therapeutic target: surveying CNS malignancies	NEURO-ONCOLOGY	English	Article	TUMOR-SUPPRESSOR; GLIOBLASTOMA-MULTIFORME; PROGNOSTIC IMPACT; PD-L1 EXPRESSION; CANCER; TEMOZOLOMIDE; REVEALS; GLIOMAS; IDH1; P53	Expression of programmed cell death protein 1 (PD-1)/programmed death ligand 1 (PD-L1) across glioma grades is undocumented, and their interactions with commonly expressed genetic and epigenetic alterations are undefined but nonetheless highly relevant to combinatorial treatments. Patients with CNS malignancies were profiled by Caris Life Sciences from 2009 to 2016. Immunohistochemistry findings …	[Garber, Sarah T.; Hashimoto, Yuuri; Heimberger, Amy B.] Univ Texas MD Anderson Canc Ctr, Dept Neurosurg, Unit 422,POB 301402, Houston, TX 77230 USA; [Weathers, Shiao-Pei; de Groot, John] Univ Texas MD Anderson Canc Ctr, Dept Neurooncol, Houston, TX 77030 USA; [Verhaak, Roel G. W.] Univ Texas MD Anderson Canc Ctr, Dept Genom Med, Houston, TX 77030 USA; [Zhou, Shouhao] Univ Texas MD Anderson Canc …	University of Texas System; UTMD Anderson Cancer Center; University of Texas System; UTMD Anderson Cancer Center; University of Texas System; UTMD Anderson Cancer Center; University of Texas System; UTMD Anderson Cancer Center; University of Texas System; UTMD Anderson Cancer Center; University of Sydney	Heimberger, AB (corresponding author), Univ Texas MD Anderson Canc Ctr, Dept Neurosurg, Unit 422,POB 301402, Houston, TX 77230 USA.	106	OXFORD UNIV PRESS INC	CARY	JOURNALS DEPT, 2001 EVANS RD, CARY, NC 27513 USA	1522-8517	1523-5866	NEURO-ONCOLOGY	Neuro-Oncology	OCT	2016	18	10	1357	1366	10.1093/neuonc/now132	http://dx.doi.org/10.1093/neuonc/now132	10	Oncology; Clinical Neurology	Science Citation Index Expanded (SCI-EXPANDED)	Oncology; Neurosciences & Neurology	DZ8ZR	27370400	2023-10-05	WOS:000386162800005
Shao, W; Zhao, H; Zhang, SD; Ding, Q; Guo, YG; Hou, KQ; Kan, YC; Deng, F; Xu, Q	Shao, Wei; Zhao, Hui; Zhang, Shoudu; Ding, Qian; Guo, Yugang; Hou, Kaiqi; Kan, Yunchao; Deng, Fan; Xu, Qian	A pan-cancer landscape of IGF2BPs and their association with prognosis, stemness and tumor immune microenvironment	FRONTIERS IN ONCOLOGY	English	Article	MESSENGER-RNA; GENE-MUTATIONS; CELLS	BackgroundThe human insulin-like growth factor 2 mRNA binding proteins 1-3 (IGF2BP1-3, also called IMP1-3) play essential roles in mRNA regulation, including its splicing, translocation, stability, and translation. However, knowledge regarding the involvement of IGF2BPs in tumor immunity and stemness across cancer types is still lacking. MethodsIn this study, we comprehensively analyzed pan-cance…	[Shao, Wei; Zhang, Shoudu; Ding, Qian; Guo, Yugang; Hou, Kaiqi; Kan, Yunchao; Xu, Qian] Nanyang Normal Univ, Henan Prov Engn Lab Insects Bioreactor, Nanyang, Henan, Peoples R China; [Zhao, Hui] Zhengzhou Revogene Ltd, Dept Sci & Technol, Zhengzhou, Henan, Peoples R China; [Deng, Fan] Southern Med Univ, Sch Basic Med Sci, Dept Cell Biol, Guangzhou, Guangdong, Peoples R China	Nanyang Normal College; Southern Medical University - China	Xu, Q (corresponding author), Nanyang Normal Univ, Henan Prov Engn Lab Insects Bioreactor, Nanyang, Henan, Peoples R China.;Deng, F (corresponding author), Southern Med Univ, Sch Basic Med Sci, Dept Cell Biol, Guangzhou, Guangdong, Peoples R China.	1	FRONTIERS MEDIA SA	LAUSANNE	AVENUE DU TRIBUNAL FEDERAL 34, LAUSANNE, CH-1015, SWITZERLAND	2234-943X		FRONT ONCOL	Front. Oncol.	JAN 4	2023	12				10.3389/fonc.2022.1049183	http://dx.doi.org/10.3389/fonc.2022.1049183	16	Oncology	Science Citation Index Expanded (SCI-EXPANDED)	Oncology	7X1GL	36686749	2023-10-05	WOS:000913951400001
Hotfilder, M; Knupfer, H; Mohlenkamp, G; Pennekamp, P; Knupfers, M; Van Gool, S; Wolff, JEA	Hotfilder, M; Knupfer, H; Mohlenkamp, G; Pennekamp, P; Knupfers, M; Van Gool, S; Wolff, JEA	Interferon-gamma increases IL-6 production in human glioblastoma cell lines	ANTICANCER RESEARCH	English	Article	FIBROBLAST GROWTH-FACTORS; CYTOKINE GENE-EXPRESSION; TUMOR-NECROSIS-FACTOR; IFN-GAMMA; GLIOMA-CELLS; RECEPTOR; ANGIOGENESIS; MODULATION; INTERLEUKIN-6; MENINGIOMAS	Background: Various immunotherapeutical approaches are presently evaluated for their efficacy to eradicate glioma cells. Complicating the concepts, these tumors secrete cytokines which modulate the immune response. Materials & Methods: We analyzed the influence of interferon gamma (IFN-gamma) on the cytokine production and IFN-gamma receptor expression in T98G and U87-MG human glioma cells. Resul…	Univ Calgary, Alberta Childrens Hosp, Calgary, AB T2T 5C7, Canada; Univ Munster, Dept Pediat Hematol Oncol, D-4400 Munster, Germany; Dept Clin Pharmacol, D-04107 Leipzig, Germany; McGill Univ, Montreal, PQ H3A 2B4, Canada; Univ Munster, Dept Chem, D-4400 Munster, Germany; Univ Leipzig, Dept Pediat Hematol Oncol, D-04317 Leipzig, Germany; Univ Leuven, Lab Expt Hematol, Louvain, Belgium; Univ Leuve…	University of Calgary; Alberta Childrens Hospital; University of Munster; McGill University; University of Munster; Leipzig University; KU Leuven; Universite Catholique Louvain; KU Leuven	Wolff, JEA (corresponding author), Univ Calgary, Alberta Childrens Hosp, 1820 Richmond Rd SW, Calgary, AB T2T 5C7, Canada.	13	INT INST ANTICANCER RESEARCH	ATHENS	EDITORIAL OFFICE 1ST KM KAPANDNTIOU-KALAMOU RD KAPANDRITI, POB 22, ATHENS 19014, GREECE	0250-7005		ANTICANCER RES	Anticancer Res.	NOV-DEC	2000	20	6B	4445	4450			6	Oncology	Science Citation Index Expanded (SCI-EXPANDED)	Oncology	396QP	11205286	2023-10-05	WOS:000166648300049
Ding, AS; Routkevitch, D; Jackson, C; Lim, M	Ding, Andy S.; Routkevitch, Denis; Jackson, Christina; Lim, Michael	Targeting Myeloid Cells in Combination Treatments for Glioma and Other Tumors	FRONTIERS IN IMMUNOLOGY	English	Review	HERPES-SIMPLEX-VIRUS; COLONY-STIMULATING FACTOR; ADAPTIVE IMMUNE RESISTANCE; RECEPTOR TYROSINE KINASES; LONG-TERM SURVIVAL; 511 GENE-TRANSFER; SUPPRESSOR-CELLS; CHECKPOINT BLOCKADE; MACROPHAGE POLARIZATION; MONOCLONAL-ANTIBODY	Myeloid cells constitute a significant part of the immune system in the context of cancer, exhibiting both immunostimulatory effects, through their role as antigen presenting cells, and immunosuppressive effects, through their polarization tomyeloid-derived suppressor cells (MDSCs) and tumor-associated macrophages. While they are rarely sufficient to generate potent anti-tumor effects on their ow…	[Ding, Andy S.; Routkevitch, Denis; Jackson, Christina; Lim, Michael] Johns Hopkins Sch Med, Dept Neurosurg, Baltimore, MD 21205 USA	Johns Hopkins University; Johns Hopkins Medicine	Lim, M (corresponding author), Johns Hopkins Sch Med, Dept Neurosurg, Baltimore, MD 21205 USA.	33	FRONTIERS MEDIA SA	LAUSANNE	AVENUE DU TRIBUNAL FEDERAL 34, LAUSANNE, CH-1015, SWITZERLAND	1664-3224		FRONT IMMUNOL	Front. Immunol.	JUL 23	2019	10				10.3389/fimmu.2019.01715	http://dx.doi.org/10.3389/fimmu.2019.01715	24	Immunology	Science Citation Index Expanded (SCI-EXPANDED)	Immunology	IK7ES	31396227	2023-10-05	WOS:000476752300001
Goods, BA; Hernandez, AL; Lowther, DE; Lucca, LE; Lerner, BA; Gunel, M; Raddassi, K; Coric, V; Hafler, DA; Love, JC	Goods, Brittany A.; Hernandez, Amanda L.; Lowther, Daniel E.; Lucca, Liliana E.; Lerner, Benjamin A.; Gunel, Murat; Raddassi, Khadir; Coric, Vlad; Hafler, David A.; Love, J. Christopher	Functional differences between PD-1(+) and PD-1(-) CD4(+) effector T cells in healthy donors and patients with glioblastoma multiforme	PLOS ONE	English	Article	TUMOR; CD8(+); LYMPHOCYTES; EXPRESSION; EPIDEMIOLOGY; DYSFUNCTION; ANTI-PD-1; SAFETY; GLIOMA	Immune checkpoint inhibitors targeting programmed cell death protein 1 (PD-1) have been highly successful in the treatment of cancer. While PD-1 expression has been widely investigated, its role in CD4(+) effector T cells in the setting of health and cancer remains unclear, particularly in the setting of glioblastoma multiforme (GBM), the most aggressive and common form of brain cancer. We examin…	[Goods, Brittany A.; Love, J. Christopher] MIT, Dept Biol Engn, Koch Inst Integrat Canc Res, 77 Massachusetts Ave, Cambridge, MA 02139 USA; [Goods, Brittany A.; Love, J. Christopher] MIT, Dept Chem Engn, Koch Inst Integrat Canc Res, Cambridge, MA 02139 USA; [Hernandez, Amanda L.; Lowther, Daniel E.; Lucca, Liliana E.; Lerner, Benjamin A.; Raddassi, Khadir; Hafler, David A.] Yale Sch Med, Dept Neu…	Massachusetts Institute of Technology (MIT); Massachusetts Institute of Technology (MIT); Yale University; Yale University; Yale University; Yale University; Bristol-Myers Squibb; Harvard University; Massachusetts Institute of Technology (MIT); Broad Institute	Love, JC (corresponding author), MIT, Dept Biol Engn, Koch Inst Integrat Canc Res, 77 Massachusetts Ave, Cambridge, MA 02139 USA.;Love, JC (corresponding author), MIT, Dept Chem Engn, Koch Inst Integrat Canc Res, Cambridge, MA 02139 USA.;Love, JC (corresponding author), Broad Inst MIT & Harvard, Cambridge, MA 02142 USA.	30	PUBLIC LIBRARY SCIENCE	SAN FRANCISCO	1160 BATTERY STREET, STE 100, SAN FRANCISCO, CA 94111 USA	1932-6203		PLOS ONE	PLoS One	SEP 7	2017	12	9			10.1371/journal.pone.0181538	http://dx.doi.org/10.1371/journal.pone.0181538	18	Multidisciplinary Sciences	Science Citation Index Expanded (SCI-EXPANDED)	Science & Technology - Other Topics	FG0PY	28880903	2023-10-05	WOS:000409467200005
Maggio, D; Ho, WSS; Breese, R; Walbridge, S; Wang, HR; Cui, J; Heiss, JD; Gilbert, MR; Kovach, JS; Lu, RZO; Zhuang, ZP	Maggio, Dominic; Ho, Winson S.; Breese, Rebecca; Walbridge, Stuart; Wang, Herui; Cui, Jing; Heiss, John D.; Gilbert, Mark R.; Kovach, John S.; Lu, Rongze O.; Zhuang, Zhengping	Inhibition of protein phosphatase-2A with LB-100 enhances antitumor immunity against glioblastoma	JOURNAL OF NEURO-ONCOLOGY	English	Article	TUMOR-INFILTRATING LYMPHOCYTES; REGULATORY T-CELLS; CHECKPOINT BLOCKADE; PP2A INHIBITOR; OKADAIC ACID; IFN-GAMMA; CANCER; 2A; SURVIVAL; LB100	Purpose Glioblastoma (GBM) carries a dismal prognosis despite standard multimodal treatment with surgery, chemotherapy and radiation. Immune checkpoint inhibitors, such as PD1 blockade, for treatment of GBM failed to show clinical benefit. Rational combination strategies to overcome resistance of GBM to checkpoint monotherapy are needed to extend the promise of immunotherapy to GBM management. Em…	[Maggio, Dominic; Breese, Rebecca; Walbridge, Stuart; Heiss, John D.] NINDS, Surg Neurol Branch, NIH, Bethesda, MD 20892 USA; [Ho, Winson S.; Lu, Rongze O.] Univ Texas Austin, Dept Neurosurg, Dell Med Sch, Austin, TX 78701 USA; [Wang, Herui; Cui, Jing; Gilbert, Mark R.; Zhuang, Zhengping] NCI, Neurooncol Branch, NIH, Bethesda, MD 20892 USA; [Kovach, John S.] Lixte Biotechnol Holdings Inc, East Se…	National Institutes of Health (NIH) - USA; NIH National Institute of Neurological Disorders & Stroke (NINDS); University of Texas System; University of Texas Austin; National Institutes of Health (NIH) - USA; NIH National Cancer Institute (NCI); University of Texas System; University of Texas Austin; University of Texas System; University of Texas Austin; National Institutes of Health (NIH) - USA	Ho, WSS; Lu, RZO (corresponding author), Univ Texas Austin, Dept Neurosurg, Dell Med Sch, Austin, TX 78701 USA.;Zhuang, ZP (corresponding author), NCI, Neurooncol Branch, NIH, Bethesda, MD 20892 USA.;Ho, WSS (corresponding author), Univ Texas Austin, 1601 Trinity St,Bldg B HDB 3-214, Austin, TX 78701 USA.;Lu, RZO (corresponding author), Univ Texas Austin, 1601 Trinity St,Bldg B HDB 3-216, Austin,…	12	SPRINGER	NEW YORK	ONE NEW YORK PLAZA, SUITE 4600, NEW YORK, NY, UNITED STATES	0167-594X	1573-7373	J NEURO-ONCOL	J. Neuro-Oncol.	JUN	2020	148	2	231	244	10.1007/s11060-020-03517-5	http://dx.doi.org/10.1007/s11060-020-03517-5	14	Oncology; Clinical Neurology	Science Citation Index Expanded (SCI-EXPANDED)	Oncology; Neurosciences & Neurology	MC2GN	32342332	2023-10-05	WOS:000529130400002
Kelly, WJ; Giles, AJ; Gilbert, M	Kelly, William James; Giles, Amber Jin; Gilbert, Mark	T lymphocyte-targeted immune checkpoint modulation in glioma	JOURNAL FOR IMMUNOTHERAPY OF CANCER	English	Review	DOMAIN ANTIBODY FRAGMENTS; B7 FAMILY-MEMBER; GROWTH-FACTOR; RECURRENT GLIOBLASTOMA; COSTIMULATORY MOLECULE; THERAPEUTIC-EFFICACY; ADAPTIVE IMMUNITY; DENDRITIC CELLS; TNF RECEPTOR; BLOCKADE	Immunomodulatory therapies targeting inhibitory checkpoint molecules have revolutionized the treatment of solid tumor malignancies. Concerns about whether systemic administration of an immune checkpoint inhibitor could impact primary brain tumors were answered with the observation of definitive responses in pediatric patients harboring hypermutated gliomas. Although initial clinical results in pa…	[Kelly, William James; Giles, Amber Jin; Gilbert, Mark] NCI, Neurooncol Branch, Bethesda, MD 20892 USA	National Institutes of Health (NIH) - USA; NIH National Cancer Institute (NCI)	Kelly, WJ (corresponding author), NCI, Neurooncol Branch, Bethesda, MD 20892 USA.	22	BMJ PUBLISHING GROUP	LONDON	BRITISH MED ASSOC HOUSE, TAVISTOCK SQUARE, LONDON WC1H 9JR, ENGLAND		2051-1426	J IMMUNOTHER CANCER	J. Immunother. Cancer	FEB	2020	8	1			10.1136/jitc-2019-000379	http://dx.doi.org/10.1136/jitc-2019-000379	17	Oncology; Immunology	Science Citation Index Expanded (SCI-EXPANDED)	Oncology; Immunology	OV6UB	32051289	2023-10-05	WOS:000592341200002
Kalman, B; Szep, E; Garzuly, F; Post, DE	Kalman, B.; Szep, E.; Garzuly, F.; Post, D. E.	Epidermal Growth Factor Receptor as a Therapeutic Target in Glioblastoma	NEUROMOLECULAR MEDICINE	English	Article	PHASE-II TRIAL; SMALL-MOLECULE INHIBITOR; CELL-CYCLE ARREST; MONOCLONAL-ANTIBODY; IN-VITRO; EGF RECEPTOR; ADJUVANT TEMOZOLOMIDE; SIGNALING NETWORKS; ERBB RECEPTORS; TUMOR-GROWTH	Glioblastoma represents one of the most challenging problems in neurooncology. Among key elements driving its behavior is the transmembrane epidermal growth factor receptor family, with the first member epidermal growth factor receptor (EGFR) centered in most studies. Engagement of the extracellular domain with a ligand activates the intracellular tyrosine kinase (TK) domain of EGFR, leading to a…	[Kalman, B.] Markusovszky Hosp, Dept Mol Med, H-9700 Szombathely, Hungary; [Szep, E.; Garzuly, F.] Markusovszky Hosp, Dept Pathol, H-9700 Szombathely, Hungary; [Post, D. E.] SUNY Upstate Med Univ, Dept Neurosurg, Syracuse, NY 13210 USA	State University of New York (SUNY) System; State University of New York (SUNY) Upstate Medical Center	Kalman, B (corresponding author), Markusovszky Hosp, Dept Mol Med, Markusovszky St 5, H-9700 Szombathely, Hungary.	34	HUMANA PRESS INC	TOTOWA	999 RIVERVIEW DRIVE SUITE 208, TOTOWA, NJ 07512 USA	1535-1084	1559-1174	NEUROMOL MED	Neuromol. Med.	JUN	2013	15	2	420	434	10.1007/s12017-013-8229-y	http://dx.doi.org/10.1007/s12017-013-8229-y	15	Neurosciences	Science Citation Index Expanded (SCI-EXPANDED)	Neurosciences & Neurology	143CS	23575987	2023-10-05	WOS:000318844500017
Kim, YJ; Kim, K; Seo, SY; Yu, J; Kim, IH; Kim, HJ; Park, CK; Lee, KH; Choi, J; Song, MS; Kim, JH	Kim, Yi-Jun; Kim, Kwangsoo; Seo, Soo Yeon; Yu, Juyeon; Kim, Il Han; Kim, Hak Jae; Park, Chul-Kee; Lee, Kye Hwa; Choi, Junjeong; Song, Myung Seon; Kim, Jin Ho	Time-sequential change in immune-related gene expression after irradiation in glioblastoma: next-generation sequencing analysis	ANIMAL CELLS AND SYSTEMS	English	Article	IFN-GAMMA; RADIATION-THERAPY; TGF-BETA; PD-L1 EXPRESSION; BLOCKADE; CELLS; RADIOSENSITIZATION; IMMUNOTHERAPY; TRICHOSTATIN; LYMPHOCYTES	The time-sequential change in immune-related gene expression of the glioblastoma cell line after irradiation was evaluated to speculate the effect of combined immunotherapy with radiotherapy. The U373 MG glioblastoma cell line was irradiated with 6 Gy single dose. Next-generation sequencing (NGS) transcriptome data was generated before irradiation (control), and at 6, 24, and 48 h post-irradiatio…	[Kim, Yi-Jun; Kim, Il Han; Kim, Hak Jae; Kim, Jin Ho] Seoul Natl Univ, Dept Radiat Oncol, Coll Med, Seoul, South Korea; [Kim, Yi-Jun] Ewha Womans Univ, Inst Convergence Med, Mokdong Hosp, Seoul, South Korea; [Kim, Kwangsoo] Seoul Natl Univ Hosp, Transdisciplinary Dept Med & Adv Technol, Seoul, South Korea; [Seo, Soo Yeon; Yu, Juyeon; Kim, Il Han; Kim, Hak Jae] Seoul Natl Univ, Canc Res Inst, Coll…	Seoul National University (SNU); Ewha Womans University; Seoul National University (SNU); Seoul National University Hospital; Seoul National University (SNU); Seoul National University (SNU); Seoul National University (SNU); University of Ulsan; Asan Medical Center; University of Ulsan; Yonsei University; Sungkyunkwan University (SKKU)	Kim, JH (corresponding author), Seoul Natl Univ, Dept Radiat Oncol, Coll Med, Seoul, South Korea.	4	TAYLOR & FRANCIS LTD	ABINGDON	2-4 PARK SQUARE, MILTON PARK, ABINGDON OR14 4RN, OXON, ENGLAND	1976-8354	2151-2485	ANIM CELLS SYST	Anim. Cells Syst.	JUL 4	2021	25	4	245	254	10.1080/19768354.2021.1954550	http://dx.doi.org/10.1080/19768354.2021.1954550	10	Cell Biology; Zoology	Science Citation Index Expanded (SCI-EXPANDED)	Cell Biology; Zoology	UA1TC	34408813	2023-10-05	WOS:000679615100001
Sandén, E; Pérez, JE; Visse, E; Kool, M; Carén, H; Siesjö, P; Darabi, A	Sanden, Emma; Perez, Julio Enriquez; Visse, Edward; Kool, Marcel; Caren, Helena; Siesjo, Peter; Darabi, Anna	Preoperative systemic levels of VEGFA, IL-7, IL-17A, and TNF-β delineate two distinct groups of children with brain tumors	PEDIATRIC BLOOD & CANCER	English	Article	IMMUNE GENE; CELLS; EXPRESSION; MEDULLOBLASTOMA; METHYLATION; INFLAMMATION; ASTROCYTOMA; SUBGROUPS; MICE	BackgroundPrimary brain tumors are the most common solid tumors in children. Increasing evidence demonstrates diverse intratumoral immune signatures, which are tentatively reflected in peripheral blood. ProcedureTwenty cytokines were analyzed in preoperative plasma samples from five healthy children and 45 children with brain tumors, using a multiplex platform (MesoScale Discovery V-PLEX (R)). Tu…	[Sanden, Emma; Perez, Julio Enriquez; Visse, Edward; Siesjo, Peter; Darabi, Anna] Lund Univ, Dept Clin Sci Lund, Glioma Immunotherapy Grp, Fac Med,Neurosurg, Lund, Sweden; [Kool, Marcel] German Canc Res Ctr, Div Pediat Neurooncol, Heidelberg, Germany; [Caren, Helena] Univ Gothenburg, Sahlgrenska Canc Ctr, Dept Pathol, Inst Biomed, Gothenburg, Sweden; [Siesjo, Peter] Lund Univ, Skane Univ Hosp, De…	Lund University; Helmholtz Association; German Cancer Research Center (DKFZ); University of Gothenburg; Lund University; Skane University Hospital	Sandén, E (corresponding author), Skane Univ Hosp, Glioma Immunotherapy Grp, Barngatan 2B, S-22185 Lund, Sweden.	11	WILEY	HOBOKEN	111 RIVER ST, HOBOKEN 07030-5774, NJ USA	1545-5009	1545-5017	PEDIATR BLOOD CANCER	Pediatr. Blood Cancer	DEC	2016	63	12	2112	2122	10.1002/pbc.26158	http://dx.doi.org/10.1002/pbc.26158	11	Oncology; Hematology; Pediatrics	Science Citation Index Expanded (SCI-EXPANDED)	Oncology; Hematology; Pediatrics	EB0HE	27472224	2023-10-05	WOS:000387023900007
Unteroberdörster, M; Herring, A; Bendix, I; Lückemann, L; Petschulat, J; Sure, U; Keyvani, K; Hetze, S; Schedlowski, M; Hadamitzky, M	Unteroberdoerster, Meike; Herring, Arne; Bendix, Ivo; Lueckemann, Laura; Petschulat, Jasmin; Sure, Ulrich; Keyvani, Kathy; Hetze, Susann; Schedlowski, Manfred; Hadamitzky, Martin	Neurobehavioral effects in rats with experimentally induced glioblastoma after treatment with the mTOR-inhibitor rapamycin	NEUROPHARMACOLOGY	English	Article		Psychiatric symptoms as seen in affective and anxiety disorders frequently appear during glioblastoma (GBM) treatment and disease progression, additionally deteriorate patient's daily life routine. These central comorbidities are difficult to recognize and the causes for these effects are unknown. Since overactivation of mechanistic target of rapamycin (mTOR)- signaling is one key driver in GBM g…	[Unteroberdoerster, Meike; Sure, Ulrich; Hetze, Susann] Univ Duisburg Essen, Univ Hosp Essen, Dept Neurosurg, D-45122 Essen, Germany; [Unteroberdoerster, Meike] Charite, Dept Neurosurg, D-10117 Berlin, Germany; [Herring, Arne; Keyvani, Kathy] Univ Hosp Essen, Inst Neuropathol, D-45122 Essen, Germany; [Bendix, Ivo] Univ Duisburg Essen, Univ Hosp Essen, Dept Pediat Neonatol & Expt Perinatal Neurosc…	University of Duisburg Essen; Free University of Berlin; Humboldt University of Berlin; Charite Universitatsmedizin Berlin; University of Duisburg Essen; University of Duisburg Essen; University of Duisburg Essen; Karolinska Institutet	Hadamitzky, M (corresponding author), Univ Duisburg Essen, Univ Hosp Essen, Inst Med Psychol & Behav Immunobiol, D-45122 Essen, Germany.	3	PERGAMON-ELSEVIER SCIENCE LTD	OXFORD	THE BOULEVARD, LANGFORD LANE, KIDLINGTON, OXFORD OX5 1GB, ENGLAND	0028-3908	1873-7064	NEUROPHARMACOLOGY	Neuropharmacology	FEB 15	2021	184				10.1016/j.neuropharm.2020.108424	http://dx.doi.org/10.1016/j.neuropharm.2020.108424	10	Neurosciences; Pharmacology & Pharmacy	Science Citation Index Expanded (SCI-EXPANDED)	Neurosciences & Neurology; Pharmacology & Pharmacy	QC4PC	33285202	2023-10-05	WOS:000614814100005
Raghu, ALB; Chen, JA; Valdes, PA; Essayed, WI; Claus, E; Arnaout, O; Smith, TR; Chiocca, EA; Peruzzi, PP; Bernstock, JD	Raghu, Ashley L. B.; Chen, Jason A.; Valdes, Pablo A.; Essayed, Walid Ibn; Claus, Elizabeth; Arnaout, Omar; Smith, Timothy R.; Chiocca, E. Antonio; Peruzzi, Pier Paolo; Bernstock, Joshua D.	Cerebellar High-Grade Glioma: A Translationally Oriented Review of the Literature	CANCERS	English	Review	GROWTH-FACTOR RECEPTOR; PROGNOSTIC-FACTORS; MACROPHAGE POLARIZATION; GLIOBLASTOMA-MULTIFORME; MUTATIONS; COMBINATION; SURVIVAL; TUMORS; IDH1; IMMUNOVIROTHERAPY	World Health Organization (WHO) grade 4 gliomas of the cerebellum are rare entities whose understanding trails that of their supratentorial counterparts. Like supratentorial high-grade gliomas (sHGG), cerebellar high-grade gliomas (cHGG) preferentially affect males and prognosis is bleak; however, they are more common in a younger population. While current therapy for cerebellar and supratentoria…	[Raghu, Ashley L. B.; Chen, Jason A.; Essayed, Walid Ibn; Claus, Elizabeth; Arnaout, Omar; Smith, Timothy R.; Chiocca, E. Antonio; Peruzzi, Pier Paolo; Bernstock, Joshua D.] Harvard Med Sch, Brigham & Womens Hosp, Dept Neurosurg, Boston, MA 02115 USA; [Raghu, Ashley L. B.] Univ Oxford, Nuffield Dept Surg Sci, Oxford Funct Neurosurg Grp, Oxford OX3 9DU, England; [Chen, Jason A.; Essayed, Walid Ibn…	Harvard University; Harvard Medical School; Brigham & Women's Hospital; University of Oxford; Harvard University; Boston Children's Hospital; Harvard Medical School; University of Texas System; University of Texas Medical Branch Galveston; Massachusetts Institute of Technology (MIT)	Peruzzi, PP; Bernstock, JD (corresponding author), Harvard Med Sch, Brigham & Womens Hosp, Dept Neurosurg, Boston, MA 02115 USA.;Bernstock, JD (corresponding author), Harvard Med Sch, Boston Childrens Hosp, Dept Neurosurg, Boston, MA 02115 USA.;Bernstock, JD (corresponding author), MIT, David H Koch Inst Integrat Canc Res, Cambridge, MA 02139 USA.	0	MDPI	BASEL	ST ALBAN-ANLAGE 66, CH-4052 BASEL, SWITZERLAND		2072-6694	CANCERS	Cancers	JAN	2023	15	1			10.3390/cancers15010174	http://dx.doi.org/10.3390/cancers15010174	12	Oncology	Science Citation Index Expanded (SCI-EXPANDED)	Oncology	7Q2ZI	36612169	2023-10-05	WOS:000909264500001
Zhang, JS; Xiao, X; Zhang, X; Hua, W	Zhang, Jinsen; Xiao, Xing; Zhang, Xin; Hua, Wei	Tumor Microenvironment Characterization in Glioblastoma Identifies Prognostic and Immunotherapeutically Relevant Gene Signatures	JOURNAL OF MOLECULAR NEUROSCIENCE	English	Article	EXPRESSION; BLOCKADE; RADIOTHERAPY; TEMOZOLOMIDE; SUBCLASSES; SURVIVAL; BENEFIT; PD-L1	Tumor microenvironment (TME) cells are important elements in tumor tissue. There is increasing evidence that they have important clinical pathological significance in predicting tumor clinical outcomes and therapeutic effects. However, no systematic analysis of TME cell interactions in glioblastoma (GBM) has been reported. We systematically analyzed the transcriptional sequencing data of GBM to f…	[Zhang, Jinsen; Xiao, Xing; Zhang, Xin; Hua, Wei] Fudan Univ, Huashan Hosp, Dept Neurosurg, 12 Wulumuqi Zhong Rd, Shanghai 200040, Peoples R China	Fudan University	Hua, W (corresponding author), Fudan Univ, Huashan Hosp, Dept Neurosurg, 12 Wulumuqi Zhong Rd, Shanghai 200040, Peoples R China.	5	SPRINGERNATURE	LONDON	CAMPUS, 4 CRINAN ST, LONDON, N1 9XW, ENGLAND	0895-8696	1559-1166	J MOL NEUROSCI	J. Mol. Neurosci.	MAY	2020	70	5	738	750	10.1007/s12031-020-01484-0	http://dx.doi.org/10.1007/s12031-020-01484-0	13	Biochemistry & Molecular Biology; Neurosciences	Science Citation Index Expanded (SCI-EXPANDED)	Biochemistry & Molecular Biology; Neurosciences & Neurology	LC8FQ	32006162	2023-10-05	WOS:000518129200001
Krebs, S; Chow, KKH; Yi, ZZ; Rodriguez-Cruz, T; Hegde, M; Gerken, C; Ahmed, N; Gottschalk, S	Krebs, Simone; Chow, Kevin K. H.; Yi, Zhongzhen; Rodriguez-Cruz, Tania; Hegde, Meenakshi; Gerken, Claudia; Ahmed, Nabil; Gottschalk, Stephen	T cells redirected to interleukin-13Rα2 with interleukin-13 mutein-chimeric antigen receptors have anti-glioma activity but also recognize interleukin-13Rα1	CYTOTHERAPY	English	Article	SINGLE-CHAIN ANTIBODY; ADVERSE EVENT; STEM-CELLS; IMMUNOTHERAPY; GLIOMA; MUTANTS; THERAPY	Background aims. Outcomes for patients with glioblastoma remain poor despite aggressive multimodal therapy. Immunotherapy with genetically modified T cells expressing chimeric antigen receptors (CARs) targeting interleukin (IL)13R alpha 2, human epidermal growth factor receptor 2, epidermal growth factor variant III or erythropoietin-producing hepatocellular carcinoma A2 has shown promise for the…	[Krebs, Simone; Chow, Kevin K. H.; Yi, Zhongzhen; Rodriguez-Cruz, Tania; Hegde, Meenakshi; Gerken, Claudia; Ahmed, Nabil; Gottschalk, Stephen] Baylor Coll Med, Ctr Cell & Gene Therapy, Houston Methodist Hosp, Texas Childrens Hosp, Houston, TX 77030 USA; [Krebs, Simone; Yi, Zhongzhen; Rodriguez-Cruz, Tania; Hegde, Meenakshi; Gerken, Claudia; Ahmed, Nabil; Gottschalk, Stephen] Baylor Coll Med, Texa…	Baylor College of Medicine; The Methodist Hospital System; The Methodist Hospital - Houston; Baylor College of Medicine; Texas Children's Cancer Center; Baylor College of Medicine; Baylor College of Medicine; Baylor College of Medicine	Gottschalk, S (corresponding author), Baylor Coll Med, Ctr Cell & Gene Therapy, 1102 Bates St,Suite 1770, Houston, TX 77030 USA.	57	ELSEVIER SCI LTD	OXFORD	THE BOULEVARD, LANGFORD LANE, KIDLINGTON, OXFORD OX5 1GB, OXON, ENGLAND	1465-3249	1477-2566	CYTOTHERAPY	Cytotherapy	AUG	2014	16	8	1121	1131	10.1016/j.jcyt.2014.02.012	http://dx.doi.org/10.1016/j.jcyt.2014.02.012	11	Cell & Tissue Engineering; Biotechnology & Applied Microbiology; Cell Biology; Hematology; Medicine, Research & Experimental	Science Citation Index Expanded (SCI-EXPANDED)	Cell Biology; Biotechnology & Applied Microbiology; Hematology; Research & Experimental Medicine	AL0LU	24841514	2023-10-05	WOS:000338819200011
Mitchell, DA; Sayour, EJ; Reap, E; Schmittling, R; DeLeon, G; Norberg, P; Desjardins, A; Friedman, AH; Friedman, HS; Archer, G; Sampson, JH	Mitchell, Duane A.; Sayour, Elias J.; Reap, Elizabeth; Schmittling, Robert; DeLeon, Gabriel; Norberg, Pamela; Desjardins, Annick; Friedman, Allan H.; Friedman, Henry S.; Archer, Gary; Sampson, John H.	Severe Adverse Immunologic Reaction in a Patient with Glioblastoma Receiving Autologous Dendritic Cell Vaccines Combined with GM-CSF and Dose-Intensified Temozolomide	CANCER IMMUNOLOGY RESEARCH	English	Article	HYPERSENSITIVITY REACTIONS; HUMAN CYTOMEGALOVIRUS; T-CELL; IMMUNOTHERAPY; VACCINATION; RESPONSES; IMMUNITY	Therapeutic vaccination of patients with cancer-targeting tumor-associated antigens is a promising strategy for the specific eradication of invasive malignancies with minimal toxicity to normal tissues. However, as increasingly potent modalities for stimulating immunologic responses are developed for clinical evaluation, the risk of inflammatory and autoimmune toxicities also may be exacerbated. …	[Mitchell, Duane A.; Sayour, Elias J.; DeLeon, Gabriel] Univ Florida, Preston A Wells Jr Ctr Brain Tumor Therapy, UF Brain Tumor Immunotherapy Program, Gainesville, FL 32605 USA; [Reap, Elizabeth; Schmittling, Robert; Norberg, Pamela; Desjardins, Annick; Friedman, Allan H.; Friedman, Henry S.; Archer, Gary; Sampson, John H.] Duke Univ, Med Ctr, Dept Surg, Div Neurosurg,Duke Brain Tumor Immunother…	State University System of Florida; University of Florida; Duke University	Mitchell, DA (corresponding author), Univ Florida, Preston A Wells Jr Ctr Brain Tumor Therapy, Gainesville, FL 32605 USA.	16	AMER ASSOC CANCER RESEARCH	PHILADELPHIA	615 CHESTNUT ST, 17TH FLOOR, PHILADELPHIA, PA 19106-4404 USA	2326-6066	2326-6074	CANCER IMMUNOL RES	Cancer Immunol. Res.	APR	2015	3	4	320	+	10.1158/2326-6066.CIR-14-0100	http://dx.doi.org/10.1158/2326-6066.CIR-14-0100	7	Oncology; Immunology	Science Citation Index Expanded (SCI-EXPANDED)	Oncology; Immunology	CF2LT	25387895	2023-10-05	WOS:000352379500003
Pfeifer, R; Henze, J; Wittich, K; Gosselink, A; Kinkhabwala, A; Gremse, F; Bleilevens, C; Bigott, K; Jungblut, M; Hardt, O; Alves, F; Al Rawashdeh, W	Pfeifer, Rita; Henze, Janina; Wittich, Katharina; Gosselink, Andre; Kinkhabwala, Ali; Gremse, Felix; Bleilevens, Cathrin; Bigott, Kevin; Jungblut, Melanie; Hardt, Olaf; Alves, Frauke; Al Rawashdeh, Wa'el	A multimodal imaging workflow for monitoring CAR T cell therapy against solid tumor from whole-body to single-cell level	THERANOSTICS	English	Article	ADOPTIVE IMMUNOTHERAPY; GLIOBLASTOMA; TIM-3; LAG-3; PD-1; EGFR; CD19	CAR T cell research in solid tumors often lacks spatiotemporal information and therefore, there is a need for a molecular tomography to facilitate high-throughput preclinical monitoring of CAR T cells. Furthermore, a gap exists between macro-and microlevel imaging data to better assess intratumor infiltration of therapeutic cells. We addressed this challenge by combining 3D mu Computer tomography…	[Pfeifer, Rita; Henze, Janina; Wittich, Katharina; Gosselink, Andre; Kinkhabwala, Ali; Bleilevens, Cathrin; Bigott, Kevin; Jungblut, Melanie; Hardt, Olaf; Al Rawashdeh, Wa'el] Miltenyi Biotec BV & Co KG, R&D Reagents, Bergisch Gladbach, North Rhine Wes, Germany; [Henze, Janina; Alves, Frauke] Univ Med Ctr Gottingen, Translat Mol Imaging, Inst Diagnost & Intervent Radiol, Gottingen, Lower Saxony, …	Miltenyi Biotec; University of Gottingen; University of Gottingen; University of Cologne	Al Rawashdeh, W (corresponding author), Miltenyi Biotec BV & Co KG, R&D Reagents, Bergisch Gladbach, North Rhine Wes, Germany.;Al Rawashdeh, W (corresponding author), Ossium Hlth Inc, Indianapolis, IN 46278 USA.	2	IVYSPRING INT PUBL	LAKE HAVEN	PO BOX 4546, LAKE HAVEN, NSW 2263, AUSTRALIA	1838-7640		THERANOSTICS	Theranostics		2022	12	11	4834	4850	10.7150/thno.68966	http://dx.doi.org/10.7150/thno.68966	17	Medicine, Research & Experimental	Science Citation Index Expanded (SCI-EXPANDED)	Research & Experimental Medicine	2V1OP	35836798	2023-10-05	WOS:000823621700001
Woodell, AS; Landoni, E; Valdivia, A; Buckley, A; Ogunnaike, EA; Dotti, G; Hingtgen, SD	Woodell, Alex S.; Landoni, Elisa; Valdivia, Alain; Buckley, Andrew; Ogunnaike, Edikan A.; Dotti, Gianpietro; Hingtgen, Shawn D.	Utilizing induced neural stem cell-based delivery of a cytokine cocktail to enhance chimeric antigen receptor-modified T-cell therapy for brain cancer	BIOENGINEERING & TRANSLATIONAL MEDICINE	English	Article; Early Access	ANTITUMOR-ACTIVITY; GENE-THERAPY; INTERLEUKIN-15; LYMPHOCYTES; ACTIVATION; PATHWAYS	Chimeric antigen receptor (CAR)-modified T-cell therapy has shown enormous clinical promise against blood cancers, yet efficacy against solid tumors remains a challenge. Here, we investigated the potential of a new combination cell therapy, where tumor-homing induced neural stem cells (iNSCs) are used to enhance CAR-T-cell therapy and achieve efficacious suppression of brain tumors. Using in vitr…	[Woodell, Alex S.; Valdivia, Alain; Buckley, Andrew; Hingtgen, Shawn D.] Univ N Carolina, UNC Eshelman Sch Pharm, Div Pharmacoengn & Mol Pharmaceut, Chapel Hill, NC USA; [Landoni, Elisa; Ogunnaike, Edikan A.; Dotti, Gianpietro; Hingtgen, Shawn D.] Univ N Carolina, Lineberger Comprehens Canc Ctr, Chapel Hill, NC USA; [Ogunnaike, Edikan A.] Univ N Carolina, Ctr Nanotechnol Drug Delivery, UNC Eshelm…	University of North Carolina; University of North Carolina Chapel Hill; University of North Carolina; University of North Carolina Chapel Hill; University of North Carolina; University of North Carolina Chapel Hill; University of North Carolina; University of North Carolina Chapel Hill; University of North Carolina; University of North Carolina Chapel Hill	Hingtgen, SD (corresponding author), Univ N Carolina, UNC Eshelman Sch Pharm, Div Pharmacoengn & Mol Pharmaceut, 4212 Mars Hall,125 Mason Farm Rd, Chapel Hill, NC 27599 USA.	0	WILEY	HOBOKEN	111 RIVER ST, HOBOKEN 07030-5774, NJ USA		2380-6761	BIOENG TRANSL MED	Bioeng. Transl. Med.	2023 MAY 29	2023					10.1002/btm2.10538	http://dx.doi.org/10.1002/btm2.10538	11	Biotechnology & Applied Microbiology; Engineering, Biomedical; Pharmacology & Pharmacy	Science Citation Index Expanded (SCI-EXPANDED)	Biotechnology & Applied Microbiology; Engineering; Pharmacology & Pharmacy	H7EB8		2023-10-05	WOS:000997541900001
Mercer, RW; Tyler, MA; Ulasov, IV; Lesniak, MS	Mercer, Ronald W.; Tyler, Matthew A.; Ulasov, Ilya V.; Lesniak, Maciej S.	Targeted Therapies for Malignant Glioma Progress and Potential	BIODRUGS	English	Article	EPIDERMAL-GROWTH-FACTOR; PROTEIN-KINASE-C; PHASE-II TRIAL; CONVECTION-ENHANCED DELIVERY; RECEPTOR-DIRECTED CYTOTOXIN; BRAIN-TUMOR CONSORTIUM; GLIOBLASTOMA-MULTIFORME; IMATINIB MESYLATE; IN-VIVO; TEMOZOLOMIDE	Malignant gliomas represent one of the most aggressive forms of brain cancer. Recent advances in the understanding of the deregulated molecular pathways of gliomas have brought about targeted therapies that have the ability to increase therapeutic efficacy in tumors while decreasing toxicity. Multi-targeted kinase inhibitors, novel monoclonal antibodies, and new vaccines have been developed. Stan…	[Mercer, Ronald W.; Tyler, Matthew A.; Ulasov, Ilya V.; Lesniak, Maciej S.] Univ Chicago, Brain Tumor Ctr, Chicago, IL 60637 USA	University of Chicago	Lesniak, MS (corresponding author), Univ Chicago, Brain Tumor Ctr, 5841 S Maryland Ave,MC 3026, Chicago, IL 60637 USA.	38	ADIS INT LTD	NORTHCOTE	5 THE WAREHOUSE WAY, NORTHCOTE 0627, AUCKLAND, NEW ZEALAND	1173-8804	1179-190X	BIODRUGS	Biodrugs		2009	23	1	25	35	10.2165/00063030-200923010-00003	http://dx.doi.org/10.2165/00063030-200923010-00003	11	Oncology; Immunology; Pharmacology & Pharmacy	Science Citation Index Expanded (SCI-EXPANDED)	Oncology; Immunology; Pharmacology & Pharmacy	436WA	19344189	2023-10-05	WOS:000265445600003
Li, XP; Guo, ZQ; Wang, BF; Zhao, M	Li, Xiao-Peng; Guo, Zheng-Qian; Wang, Bao-Feng; Zhao, Min	EGFR alterations in glioblastoma play a role in antitumor immunity regulation	FRONTIERS IN ONCOLOGY	English	Review	GROWTH-FACTOR RECEPTOR; ANALYSIS REVEALS; T-CELLS; GLIOMA; EXPRESSION; PROMOTES; KINASE; IMMUNOSUPPRESSION; IDENTIFICATION; IMMUNOTHERAPY	The epidermal growth factor receptor (EGFR) is the most frequently altered gene in glioblastoma (GBM), which plays an important role in tumor development and anti-tumor immune response. While current molecular targeted therapies against the EGFR signaling pathway and its downstream key molecules have not demonstrated favorable clinical outcomes in GBM. Whereas tumor immunotherapies, especially im…	[Li, Xiao-Peng; Guo, Zheng-Qian; Wang, Bao-Feng; Zhao, Min] Huazhong Univ Sci & Technol, Tongji Hosp, Tongji Med Coll, Dept Neurosurg, Wuhan, Peoples R China	Huazhong University of Science & Technology	Wang, BF; Zhao, M (corresponding author), Huazhong Univ Sci & Technol, Tongji Hosp, Tongji Med Coll, Dept Neurosurg, Wuhan, Peoples R China.	0	FRONTIERS MEDIA SA	LAUSANNE	AVENUE DU TRIBUNAL FEDERAL 34, LAUSANNE, CH-1015, SWITZERLAND	2234-943X		FRONT ONCOL	Front. Oncol.	AUG 4	2023	13				10.3389/fonc.2023.1236246	http://dx.doi.org/10.3389/fonc.2023.1236246	8	Oncology	Science Citation Index Expanded (SCI-EXPANDED)	Oncology	P4EB3	37601668	2023-10-05	WOS:001050182800001
Hung, AL; Garzon-Muvdi, T; Lim, M	Hung, Alice L.; Garzon-Muvdi, Tomas; Lim, Michael	Biomarkers and Immunotherapeutic Targets in Glioblastoma	WORLD NEUROSURGERY	English	Review	GROWTH-FACTOR-BETA; CELL LUNG-CANCER; I KINASE INHIBITOR; CD8(+) T-CELL; CONVECTION-ENHANCED DELIVERY; MESSENGER-RNA EXPRESSION; ANTI-ENDOGLIN ANTIBODY; TGF-BETA; MONOCLONAL-ANTIBODY; CTLA-4 BLOCKADE	Glioblastoma (GBM) is an aggressive central nervous system cancer with poor prognosis despite maximal therapy. The recent advent of immunotherapy holds great promise for improving GBM survival and has already made great strides toward changing management strategies. A diverse set of biomarkers have been implicated as immunotherapeutic targets and prognostic indicators in other cancers. Some of th…	[Hung, Alice L.; Garzon-Muvdi, Tomas; Lim, Michael] Johns Hopkins Univ, Sch Med, Dept Neurosurg, Baltimore, MD 21205 USA	Johns Hopkins University	Lim, M (corresponding author), Johns Hopkins Univ, Sch Med, Dept Neurosurg, Baltimore, MD 21205 USA.	22	ELSEVIER SCIENCE INC	NEW YORK	STE 800, 230 PARK AVE, NEW YORK, NY 10169 USA	1878-8750	1878-8769	WORLD NEUROSURG	World Neurosurg.	JUN	2017	102		494	506	10.1016/j.wneu.2017.03.011	http://dx.doi.org/10.1016/j.wneu.2017.03.011	13	Clinical Neurology; Surgery	Science Citation Index Expanded (SCI-EXPANDED)	Neurosciences & Neurology; Surgery	FA5HA	28300714	2023-10-05	WOS:000405472500064
Gunnarsson, S; Bexell, D; Svensson, A; Siesjö, P; Darabi, A; Bengzon, J	Gunnarsson, Salina; Bexell, Daniel; Svensson, Andreas; Siesjo, Peter; Darabi, Anna; Bengzon, Johan	Intratumoral IL-7 delivery by mesenchymal stromal cells potentiates IFNγ-transduced tumor cell immunotherapy of experimental glioma	JOURNAL OF NEUROIMMUNOLOGY	English	Article	INTERFERON-GAMMA; STEM-CELLS; GM-CSF; MURINE INTERLEUKIN-7; T-CELLS; IMMUNIZATION; VACCINATION; ISOGRAFTS; CD8(+)	The present study reports regression of pre-established experimental rat gliomas as a result of combining peripheral immunization using interferon gamma (IFN gamma) transduced autologous tumor cells with local intratumoral delivery of interleukin 7 (IL-7) by mesenchymal stromal cells. IL-7 alone significantly decreased the tumor area and this effect was enhanced with IFN gamma immunization. A hig…	[Gunnarsson, Salina; Bexell, Daniel; Svensson, Andreas; Siesjo, Peter; Darabi, Anna; Bengzon, Johan] Lund Univ, Dept Clin Sci, Rausing Lab, Div Neurosurg, SE-22184 Lund, Sweden; [Gunnarsson, Salina; Bexell, Daniel; Svensson, Andreas; Bengzon, Johan] Lund Univ, Lund Strateg Res Ctr Stem Cell Biol & Cell Therap, SE-22184 Lund, Sweden	Lund University; Lund University	Gunnarsson, S (corresponding author), Lund Univ, Dept Clin Sci, Rausing Lab, Div Neurosurg, BMC D14, SE-22184 Lund, Sweden.	41	ELSEVIER SCIENCE BV	AMSTERDAM	PO BOX 211, 1000 AE AMSTERDAM, NETHERLANDS	0165-5728		J NEUROIMMUNOL	J. Neuroimmunol.	JAN 25	2010	218	1-2	140	144	10.1016/j.jneuroim.2009.10.017	http://dx.doi.org/10.1016/j.jneuroim.2009.10.017	5	Immunology; Neurosciences	Science Citation Index Expanded (SCI-EXPANDED)	Immunology; Neurosciences & Neurology	557MH	19914721	2023-10-05	WOS:000274672700021
Xia, L; Liu, JY; Zheng, ZZ; Chen, YJ; Ding, JC; Hu, YH; Hu, GS; Xia, NS; Liu, W	Xia, Lin; Liu, Jun-yi; Zheng, Zao-zao; Chen, Yu-jie; Ding, Jian-cheng; Hu, Ya-hong; Hu, Guo-sheng; Xia, Ning-shao; Liu, Wen	BRD4 inhibition boosts the therapeutic effects of epidermal growth factor receptor-targeted chimeric antigen receptor T cells in glioblastoma	MOLECULAR THERAPY	English	Article	BET-BROMODOMAIN INHIBITORS; SELECTIVE-INHIBITION; B-CELL; IMMUNOTHERAPY; DEPENDENCIES; ACETYLATION; ACTIVATION; REGRESSION; PROTEINS; GAMMA	Glioblastoma (GBM) is the deadliest brain malignancy without effective treatments. Here, we reported that epidermal growth factor receptor-targeted chimeric antigen receptor T cells (EGFR CAR-T) were effective in suppressing the growth of GBM cells in vitro and xenografts derived from GBM cell lines and patients in mice. However, mice soon acquired resistance to EGFR CAR-T cell treatment, limitin…	[Xia, Lin; Zheng, Zao-zao; Chen, Yu-jie; Ding, Jian-cheng; Hu, Ya-hong; Hu, Guo-sheng; Liu, Wen] Xiamen Univ, Sch Pharmaceut Sci, Fujian Prov Key Lab Innovat Drug Target Res, Xiangan South Rd, Xiamen 361102, Fujian, Peoples R China; [Xia, Lin; Liu, Jun-yi; Xia, Ning-shao; Liu, Wen] Xiamen Univ, Natl Inst Diagnost & Vaccine Dev Infect Dis, State Key Lab Mol Vaccinol & Mol Diagnost, Xiangan South R…	Xiamen University; Xiamen University; Xiamen University	Liu, W (corresponding author), Xiamen Univ, Sch Pharmaceut Sci, Fujian Prov Key Lab Innovat Drug Target Res, Xiangan South Rd, Xiamen 361102, Fujian, Peoples R China.	9	CELL PRESS	CAMBRIDGE	50 HAMPSHIRE ST, FLOOR 5, CAMBRIDGE, MA 02139 USA	1525-0016	1525-0024	MOL THER	Mol. Ther.	OCT 6	2021	29	10	3011	3026	10.1016/j.ymthe.2021.05.019	http://dx.doi.org/10.1016/j.ymthe.2021.05.019	16	Biotechnology & Applied Microbiology; Genetics & Heredity; Medicine, Research & Experimental	Science Citation Index Expanded (SCI-EXPANDED)	Biotechnology & Applied Microbiology; Genetics & Heredity; Research & Experimental Medicine	WI5PG	34058385	2023-10-05	WOS:000708411300004
Shireman, JM; Gonugunta, N; Zhao, L; Pattnaik, A; Distler, E; Her, S; Wang, XH; Das, R; Galipeau, J; Dey, M	Shireman, Jack M.; Gonugunta, Nikita; Zhao, Lei; Pattnaik, Akshita; Distler, Emily; Her, Skyler; Wang, Xiaohu; Das, Rahul; Galipeau, Jaques; Dey, Mahua	GM-CSF and IL-7 fusion cytokine engineered tumor vaccine generates long-term Th-17 memory cells and increases overall survival in aged syngeneic mouse models of glioblastoma	AGING CELL	English	Article	DELTA T-CELLS; REPLICATIVE SENESCENCE; TCR REPERTOIRE; CANCER; DIVERSITY; INTERLEUKIN-7; FUSOKINE; DISEASE; IMMUNOSENESCENCE; IMMUNOGENOMICS	Age-related immune dysfunctions, such as decreased T-cell output, are closely related to pathologies like cancers and lack of vaccine efficacy among the elderly. Engineered fusokine, GIFT-7, a fusion of interleukin 7 (IL-7) and GM-CSF, can reverse aging-related lymphoid organ atrophy. We generated a GIFT-7 fusokine tumor vaccine and employed it in aged syngeneic mouse models of glioblastoma and f…	[Shireman, Jack M.; Gonugunta, Nikita; Zhao, Lei; Pattnaik, Akshita; Distler, Emily; Her, Skyler; Wang, Xiaohu; Dey, Mahua] Univ Wisconsin, UW Carbone Canc Ctr, Dept Neurosurg, Sch Med & Publ Hlth, Madison, WI USA; [Das, Rahul; Galipeau, Jaques] Univ Wisconsin, UW Carbone Canc Ctr, Dept Med, Div Hematol & Oncol,Sch Med & Publ Hlth, Madison, WI USA; [Dey, Mahua] Univ Wisconsin, Dept Neurosurg, Sch…	University of Wisconsin System; University of Wisconsin Madison; University of Wisconsin System; University of Wisconsin Madison; University of Wisconsin System; University of Wisconsin Madison	Dey, M (corresponding author), Univ Wisconsin, Dept Neurosurg, Sch Med & Publ Hlth, 600 Highland Ave, Madison, WI 53792 USA.	1	WILEY	HOBOKEN	111 RIVER ST, HOBOKEN 07030-5774, NJ USA	1474-9718	1474-9726	AGING CELL	Aging Cell	JUL	2023	22	7			10.1111/acel.13864	http://dx.doi.org/10.1111/acel.13864	18	Cell Biology; Geriatrics & Gerontology	Science Citation Index Expanded (SCI-EXPANDED)	Cell Biology; Geriatrics & Gerontology	M6VN8	37165998	2023-10-05	WOS:000986570200001
Sharma, P; Debinski, W	Sharma, Puja; Debinski, Waldemar	Receptor-Targeted Glial Brain Tumor Therapies	INTERNATIONAL JOURNAL OF MOLECULAR SCIENCES	English	Review	GLIOMA-ASSOCIATED ANTIGEN; GROWTH-FACTOR-RECEPTOR; LOW-GRADE GLIOMA; CD8(+) T-CELLS; CONVECTION-ENHANCED DELIVERY; NEWLY-DIAGNOSED GLIOBLASTOMA; RECURRENT MALIGNANT GLIOMA; ONCOLYTIC VIRUS THERAPY; CENTRAL-NERVOUS-SYSTEM; III RANDOMIZED-TRIAL	Among primary brain tumors, malignant gliomas are notably difficult to manage. The higher-grade tumors represent an unmet need in medicine. There have been extensive efforts to implement receptor-targeted therapeutic approaches directed against gliomas. These approaches include immunotherapies, such as vaccines, adoptive immunotherapy, and passive immunotherapy. Targeted cytotoxic radio energy an…	[Sharma, Puja; Debinski, Waldemar] Wake Forest Univ, Bowman Gray Sch Med, Brain Tumor Ctr Excellence, Dept Canc Biol,Comprehens Canc Ctr,Wake Forest Ba, 1 Med Ctr Blvd, Winston Salem, NC 27157 USA	Wake Forest University; Wake Forest Baptist Medical Center	Debinski, W (corresponding author), Wake Forest Univ, Bowman Gray Sch Med, Brain Tumor Ctr Excellence, Dept Canc Biol,Comprehens Canc Ctr,Wake Forest Ba, 1 Med Ctr Blvd, Winston Salem, NC 27157 USA.	29	MDPI	BASEL	ST ALBAN-ANLAGE 66, CH-4052 BASEL, SWITZERLAND		1422-0067	INT J MOL SCI	Int. J. Mol. Sci.	NOV	2018	19	11			10.3390/ijms19113326	http://dx.doi.org/10.3390/ijms19113326	38	Biochemistry & Molecular Biology; Chemistry, Multidisciplinary	Science Citation Index Expanded (SCI-EXPANDED)	Biochemistry & Molecular Biology; Chemistry	HC0ZM	30366424	2023-10-05	WOS:000451528500042
Su, LR; Guo, WL; Lou, L; Nie, SS; Zhang, Q; Liu, Y; Chang, Y; Zhang, XH; Li, YH; Shen, HT	Su, Lingrui; Guo, Wenli; Lou, Lei; Nie, Saisai; Zhang, Qing; Liu, Ying; Chang, Ying; Zhang, Xianghong; Li, Yuehong; Shen, Haitao	EGFR-ERK pathway regulates CSN6 to contribute to PD-L1 expression in glioblastoma	MOLECULAR CARCINOGENESIS	English	Article	CENTRAL-NERVOUS-SYSTEM; PRIMARY BRAIN; TUMORS; CLASSIFICATION; THERAPY	Glioblastoma (GBM) is the most common and malignant brain tumor in adults. Recently, programmed death-1/programmed death-ligand 1 (PD-1/PD-L1) checkpoint blockades have been applied for GBM treatment. However, the mechanism of PD-L1 upregulation in GBM is still unclear. COP9 signalosome 6 (CSN6) is crucial for maintaining the protein stabilization in cancer cells. In this study, we applied human …	[Su, Lingrui; Guo, Wenli; Lou, Lei; Nie, Saisai; Zhang, Qing; Liu, Ying; Chang, Ying; Zhang, Xianghong; Li, Yuehong] Hebei Med Univ, Hosp 2, Dept Pathol, 215 Heping West Rd, Shijiazhuang 050000, Hebei, Peoples R China; [Su, Lingrui; Zhang, Xianghong; Shen, Haitao] Hebei Med Univ, Coll Basic Med, Lab Pathol, Shijiazhuang, Hebei, Peoples R China	Hebei Medical University; Hebei Medical University	Li, YH; Shen, HT (corresponding author), Hebei Med Univ, Hosp 2, Dept Pathol, 215 Heping West Rd, Shijiazhuang 050000, Hebei, Peoples R China.	24	WILEY	HOBOKEN	111 RIVER ST, HOBOKEN 07030-5774, NJ USA	0899-1987	1098-2744	MOL CARCINOGEN	Mol. Carcinog.	MAY	2020	59	5	520	532	10.1002/mc.23176	http://dx.doi.org/10.1002/mc.23176	13	Biochemistry & Molecular Biology; Oncology	Science Citation Index Expanded (SCI-EXPANDED)	Biochemistry & Molecular Biology; Oncology	KZ2QY	32134157	2023-10-05	WOS:000523113100006
Han, S; Wang, PF; Cai, HQ; Wan, JH; Li, SW; Lin, ZH; Yu, CJ; Yan, CX	Han, Song; Wang, Peng-Fei; Cai, Hong-Qing; Wan, Jing-Hai; Li, Shou-Wei; Lin, Ze-Huan; Yu, Chun-Jiang; Yan, Chang-Xiang	Alterations in the RTK/Ras/PI3K/AKT pathway serve as potential biomarkers for immunotherapy outcome of diffuse gliomas	AGING-US	English	Article	TUMOR MICROENVIRONMENT; EXPRESSION; LANDSCAPE; BEVACIZUMAB; BLOCKADE; PURITY; PD-L1; CELLS; PTEN	Background: Diffuse gliomas are the most common malignant brain tumors, and immune checkpoint inhibitors have limited therapeutic effects against this cancer. Three oncogenic pathways are altered in diffuse gliomas: the RTK/Ras/PI3K/AKT signaling, TP53, and RB pathways. Although these pathways may affect the tumor immune microenvironment, their association with immunotherapy biomarkers remains un…	[Han, Song; Wang, Peng-Fei; Cai, Hong-Qing; Li, Shou-Wei; Yu, Chun-Jiang; Yan, Chang-Xiang] Capital Med Univ, Sanbo Brain Hosp, Dept Neurosurg, Beijing, Peoples R China; [Cai, Hong-Qing; Wan, Jing-Hai] Chinese Acad Med Sci, Natl Canc Ctr, Dept Neurosurg, Canc Hosp, Beijing, Peoples R China; [Cai, Hong-Qing; Wan, Jing-Hai] Peking Union Med Coll, Beijing, Peoples R China; [Lin, Ze-Huan] Qingdao Uni…	Capital Medical University; Chinese Academy of Medical Sciences - Peking Union Medical College; Chinese Academy of Medical Sciences - Peking Union Medical College; Peking Union Medical College; Qingdao University	Yu, CJ; Yan, CX (corresponding author), Capital Med Univ, Sanbo Brain Hosp, Dept Neurosurg, Beijing, Peoples R China.	10	IMPACT JOURNALS LLC	ORCHARD PARK	6666 E QUAKER ST, STE 1, ORCHARD PARK, NY 14127 USA	1945-4589		AGING-US	Aging-US	JUN 15	2021	13	11	15444	15458	10.18632/aging.203102	http://dx.doi.org/10.18632/aging.203102	15	Cell Biology; Geriatrics & Gerontology	Science Citation Index Expanded (SCI-EXPANDED)	Cell Biology; Geriatrics & Gerontology	SU0ZM	34100771	2023-10-05	WOS:000662870500004
Flores-Toro, JA; Luo, DF; Gopinath, A; Sarkisian, MR; Campbell, JJ; Charo, IF; Singh, R; Schall, TJ; Datta, M; Jain, RK; Mitchell, DA; Harrison, JK	Flores-Toro, Joseph A.; Luo, Defang; Gopinath, Adithya; Sarkisian, Matthew R.; Campbell, James J.; Charo, Israel F.; Singh, Rajinder; Schall, Thomas J.; Datta, Meenal; Jain, Rakesh K.; Mitchell, Duane A.; Harrison, Jeffrey K.	CCR2 inhibition reduces tumor myeloid cells and unmasks a checkpoint inhibitor effect to slow progression of resistant murine gliomas	PROCEEDINGS OF THE NATIONAL ACADEMY OF SCIENCES OF THE UNITED STATES OF AMERICA	English	Article	DEATH LIGAND 1; SUPPRESSOR-CELLS; BONE-MARROW; GLIOBLASTOMA ERADICATION; MACROPHAGE POLARIZATION; RECURRENT GLIOBLASTOMA; ADJUVANT TEMOZOLOMIDE; IMMUNE RESISTANCE; INFILTRATION; CANCER	Immunotherapy directed at the PD-L1/PD-1 axis has produced treatment advances in various human cancers. Unfortunately, progress has not extended to glioblastoma (GBM), with phase III clinical trials assessing anti-PD-1 monotherapy failing to show efficacy in newly diagnosed and recurrent tumors. Myeloid derived suppressor cells (MDSCs), a subset of immunosuppressive myeloid derived cells, are kno…	[Flores-Toro, Joseph A.; Luo, Defang; Gopinath, Adithya; Harrison, Jeffrey K.] Univ Florida, Coll Med, Dept Pharmacol & Therapeut, Gainesville, FL 32610 USA; [Sarkisian, Matthew R.] Univ Florida, Coll Med, Dept Neurosci, Gainesville, FL 32610 USA; [Campbell, James J.; Charo, Israel F.; Singh, Rajinder; Schall, Thomas J.] ChemoCentryx, Mountain View, CA 94043 USA; [Datta, Meenal; Jain, Rakesh K.] …	State University System of Florida; University of Florida; State University System of Florida; University of Florida; Harvard University; Harvard Medical School; Massachusetts General Hospital; State University System of Florida; University of Florida; State University System of Florida; University of Florida	Jain, RK (corresponding author), Harvard Med Sch, Massachusetts Gen Hosp, Dept Radiat Oncol, Edwin L Steele Labs, Boston, MA 02114 USA.;Harrison, JK (corresponding author), Univ Florida, Preston A Wells Jr Ctr Brain Tumor Therapy, Gainesville, FL 32610 USA.	148	NATL ACAD SCIENCES	WASHINGTON	2101 CONSTITUTION AVE NW, WASHINGTON, DC 20418 USA	0027-8424		P NATL ACAD SCI USA	Proc. Natl. Acad. Sci. U. S. A.	JAN 14	2020	117	2	1129	1138	10.1073/pnas.1910856117	http://dx.doi.org/10.1073/pnas.1910856117	10	Multidisciplinary Sciences	Science Citation Index Expanded (SCI-EXPANDED)	Science & Technology - Other Topics	KF0XT	31879345	2023-10-05	WOS:000508976200051
Saha, D; Martuza, RL; Rabkin, SD	Saha, Dipongkor; Martuza, Robert L.; Rabkin, Samuel D.	Macrophage Polarization Contributes to Glioblastoma Eradication by Combination Immunovirotherapy and Immune Checkpoint Blockade	CANCER CELL	English	Article	CANCER STEM-CELLS; TUMOR-ASSOCIATED MACROPHAGES; REGULATORY T; TALIMOGENE LAHERPAREPVEC; GLIOMA; VIRUS; IPILIMUMAB; IMMUNOTHERAPY; THERAPY; MODEL	Glioblastoma is an immunosuppressive, fatal brain cancer that contains glioblastoma stem-like cells (GSCs). Oncolytic herpes simplex virus (oHSV) selectively replicates in cancer cells while inducing anti-tumor immunity. oHSV G47 Delta expressing murine IL-12 (G47 Delta-mIL12), antibodies to immune checkpoints (CTLA-4, PD-1, PD-L1), or dual combinations modestly extended survival of a mouse gliom…	[Saha, Dipongkor; Martuza, Robert L.; Rabkin, Samuel D.] Massachusetts Gen Hosp, Dept Neurosurg, Mol Neurosurg Lab, Boston, MA 02114 USA; [Saha, Dipongkor; Martuza, Robert L.; Rabkin, Samuel D.] Massachusetts Gen Hosp, Dept Neurosurg, Brain Tumor Res Ctr, Boston, MA 02114 USA; [Saha, Dipongkor; Martuza, Robert L.; Rabkin, Samuel D.] Harvard Med Sch, Dept Neurosurg, Boston, MA 02115 USA	Harvard University; Massachusetts General Hospital; Harvard University; Massachusetts General Hospital; Harvard University; Harvard Medical School	Rabkin, SD (corresponding author), Massachusetts Gen Hosp, Dept Neurosurg, Mol Neurosurg Lab, Boston, MA 02114 USA.;Rabkin, SD (corresponding author), Massachusetts Gen Hosp, Dept Neurosurg, Brain Tumor Res Ctr, Boston, MA 02114 USA.;Rabkin, SD (corresponding author), Harvard Med Sch, Dept Neurosurg, Boston, MA 02115 USA.	346	CELL PRESS	CAMBRIDGE	50 HAMPSHIRE ST, FLOOR 5, CAMBRIDGE, MA 02139 USA	1535-6108	1878-3686	CANCER CELL	Cancer Cell	AUG 14	2017	32	2	253	+	10.1016/j.ccell.2017.07.006	http://dx.doi.org/10.1016/j.ccell.2017.07.006	20	Oncology; Cell Biology	Science Citation Index Expanded (SCI-EXPANDED)	Oncology; Cell Biology	FE0TL	28810147	2023-10-05	WOS:000407932500011
Cloughesy, TF; Mochizuki, AY; Orpilla, JR; Hugo, W; Lee, AH; Davidson, TB; Wang, AC; Ellingson, BM; Rytlewski, JA; Sanders, CM; Kawaguchi, ES; Du, L; Li, G; Yong, WH; Gaffey, SC; Cohen,AL; Mellinghoff, IK; Lee, EQ; Reardon, DA; O'Brien, BJ; Butowski, NA; Nghiemphu, PL; Clarke, JL; Arrillaga-Romany, IC; Colman, H; Kaley, TJ; De Groot, JF; Liau, LM; Wen, PY; Prins, RM	Cloughesy, Timothy F.; Mochizuki, Aaron Y.; Orpilla, Joey R.; Hugo, Willy; Lee, Alexander H.; Davidson, Tom B.; Wang, Anthony C.; Ellingson, Benjamin M.; Rytlewski, Julie A.; Sanders, Catherine M.; Kawaguchi, Eric S.; Du, Lin; Li, Gang; Yong, William H.; Gaffey, Sarah C.; Cohen, Adam L.; Mellinghoff, Ingo K.; Lee, Eudocia Q.; Reardon, David A.; O'Brien, Barbara J.; Butowski, Nicholas A.; Nghiemph…	Neoadjuvant anti-PD-1 immunotherapy promotes a survival benefit with intratumoral and systemic immune responses in recurrent glioblastoma	NATURE MEDICINE	English	Article	PROGRESSION-FREE SURVIVAL; CHECKPOINT BLOCKADE; PEMBROLIZUMAB; EXPRESSION; SAFETY; BEVACIZUMAB; NIVOLUMAB; INTERFERON; THERAPY; BRAIN	Glioblastoma is the most common primary malignant brain tumor in adults and is associated with poor survival. The Ivy Foundation Early Phase Clinical Trials Consortium conducted a randomized, multi-institution clinical trial to evaluate immune responses and survival following neoadjuvant and/or adjuvant therapy with pembrolizumab in 35 patients with recurrent, surgically resectable glioblastoma. …	[Cloughesy, Timothy F.; Nghiemphu, Phioanh L.] Univ Calif Los Angeles, David Geffen Sch Med, Dept Neurol, Los Angeles, CA 90095 USA; [Cloughesy, Timothy F.; Lee, Alexander H.; Prins, Robert M.] Univ Calif Los Angeles, David Geffen Sch Med, Dept Med & Mol Pharmacol, Los Angeles, CA 90095 USA; [Cloughesy, Timothy F.; Davidson, Tom B.; Ellingson, Benjamin M.; Li, Gang; Liau, Linda M.; Prins, Robert …	University of California System; University of California Los Angeles; University of California Los Angeles Medical Center; David Geffen School of Medicine at UCLA; University of California System; University of California Los Angeles; University of California Los Angeles Medical Center; David Geffen School of Medicine at UCLA; University of California System; University of California Los Angeles…	Cloughesy, TF (corresponding author), Univ Calif Los Angeles, David Geffen Sch Med, Dept Neurol, Los Angeles, CA 90095 USA.;Cloughesy, TF; Prins, RM (corresponding author), Univ Calif Los Angeles, David Geffen Sch Med, Dept Med & Mol Pharmacol, Los Angeles, CA 90095 USA.;Cloughesy, TF; Prins, RM (corresponding author), Univ Calif Los Angeles, Johnsson Comprehens Canc Ctr, Los Angeles, CA 90095 US…	708	NATURE PUBLISHING GROUP	NEW YORK	75 VARICK ST, 9TH FLR, NEW YORK, NY 10013-1917 USA	1078-8956	1546-170X	NAT MED	Nat. Med.	MAR	2019	25	3	477	+	10.1038/s41591-018-0337-7	http://dx.doi.org/10.1038/s41591-018-0337-7	19	Biochemistry & Molecular Biology; Cell Biology; Medicine, Research & Experimental	Science Citation Index Expanded (SCI-EXPANDED)	Biochemistry & Molecular Biology; Cell Biology; Research & Experimental Medicine	HO1CO	30742122	2023-10-05	WOS:000460643100027
Harshyne, LA; Hooper, KM; Andrews, EG; Nasca, BJ; Kenyon, LC; Andrews, DW; Hooper, DC	Harshyne, Larry A.; Hooper, Kirsten M.; Andrews, Edward G.; Nasca, Brian J.; Kenyon, Lawrence C.; Andrews, David W.; Hooper, D. Craig	Glioblastoma exosomes and IGF-1R/AS-ODN are immunogenic stimuli in a translational research immunotherapy paradigm	CANCER IMMUNOLOGY IMMUNOTHERAPY	English	Article	CELL-DERIVED EXOSOMES; FACTOR-I RECEPTOR; BACTERIAL-DNA; TUMOR; GROWTH; MICROVESICLES; OLIGODEOXYNUCLEOTIDES; INTERLEUKIN-5; BIOGENESIS; PROTEINS	Glioblastomas are primary intracranial tumors for which there is no cure. Patients receiving standard of care, chemotherapy and irradiation, survive approximately 15 months prompting studies of alternative therapies including vaccination. In a pilot study, a vaccine consisting of Lucite diffusion chambers containing irradiated autologous tumor cells pre-treated with an antisense oligodeoxynucleot…	[Harshyne, Larry A.; Hooper, Kirsten M.; Andrews, Edward G.; Nasca, Brian J.; Andrews, David W.; Hooper, D. Craig] Thomas Jefferson Univ, Dept Neurol Surg, Philadelphia, PA 19107 USA; [Kenyon, Lawrence C.] Thomas Jefferson Univ, Dept Pathol, Philadelphia, PA 19107 USA; [Hooper, D. Craig] Thomas Jefferson Univ, Dept Canc Biol, Philadelphia, PA 19107 USA	Jefferson University; Jefferson University; Jefferson University	Harshyne, LA (corresponding author), Thomas Jefferson Univ, Dept Neurol Surg, 1020 Locust St,Rm 454, Philadelphia, PA 19107 USA.	33	SPRINGER	NEW YORK	ONE NEW YORK PLAZA, SUITE 4600, NEW YORK, NY, UNITED STATES	0340-7004	1432-0851	CANCER IMMUNOL IMMUN	Cancer Immunol. Immunother.	MAR	2015	64	3	299	309	10.1007/s00262-014-1622-z	http://dx.doi.org/10.1007/s00262-014-1622-z	11	Oncology; Immunology	Science Citation Index Expanded (SCI-EXPANDED)	Oncology; Immunology	CC4VC	25391690	2023-10-05	WOS:000350351200004
Li, M; Wang, B; Wu, ZH; Zhang, JD; Shi, XW; Cheng, WL; Han, SY	Li, Ming; Wang, Bin; Wu, Zhonghua; Zhang, Jiadong; Shi, Xiwen; Cheng, Wenlan; Han, Shuangyin	A novel recombinant protein of ephrinA1-PE38/GM-CSF activate dendritic cells vaccine in rats with glioma	TUMOR BIOLOGY	English	Article	PROSTATE-CANCER; GROWTH-FACTOR; THERAPY; RECEPTOR; GENE; CARCINOMA; EPHA2; CRYOABLATION; EXPRESSION; RESPONSES	Dendritic cells loaded with tumor-associated antigens can effectively stimulate the antitumor immune response of cytotoxic T lymphocytes in the body, which facilitates the development of novel and effective treatments for cancer. In this study, the adenovirus-mediated ephrinA1-PE38/GMCSF was successfully constructed using the overlap extension method, and verified with sequencing analysis. HEK293…	[Li, Ming; Wang, Bin; Wu, Zhonghua; Zhang, Jiadong; Shi, Xiwen; Cheng, Wenlan] Zhengzhou Univ, Peoples Hosp, Dept Neurosurg, Zhengzhou 450003, Henan Province, Peoples R China; [Han, Shuangyin] Zhengzhou Univ, Peoples Hosp, Cent Res Lab, Zhengzhou 450003, Henan Province, Peoples R China	Zhengzhou University; Zhengzhou University	Han, SY (corresponding author), Zhengzhou Univ, Peoples Hosp, Cent Res Lab, 7 Weiwu Rd, Zhengzhou 450003, Henan Province, Peoples R China.	5	SPRINGER	DORDRECHT	VAN GODEWIJCKSTRAAT 30, 3311 GZ DORDRECHT, NETHERLANDS	1010-4283	1423-0380	TUMOR BIOL	Tumor Biol.	JUL	2015	36	7	5497	5503	10.1007/s13277-015-3217-5	http://dx.doi.org/10.1007/s13277-015-3217-5	7	Oncology	Science Citation Index Expanded (SCI-EXPANDED)	Oncology	CP0MI	25677907	2023-10-05	WOS:000359569000076
Thokala, R; Binder, ZA; Yin, YB; Zhang, LG; Zhang, JV; Zhang, DY; Milone, MC; Ming, GL; Song, HJ; O'Rourke, DM	Thokala, Radhika; Binder, Zev A.; Yin, Yibo; Zhang, Logan; Zhang, Jiasi Vicky; Zhang, Daniel Y.; Milone, Michael C.; Ming, Guo-li; Song, Hongjun; O'Rourke, Donald M.	High-Affinity Chimeric Antigen Receptor With Cross-Reactive scFv to Clinically Relevant EGFR Oncogenic Isoforms	FRONTIERS IN ONCOLOGY	English	Article	GROWTH-FACTOR RECEPTOR; DEPATUXIZUMAB MAFODOTIN ABT-414; NEWLY-DIAGNOSED GLIOBLASTOMA; T-CELLS; COLORECTAL-CANCER; PHASE-3 TRIAL; DOUBLE-BLIND; MUTATIONS; RINDOPEPIMUT; MULTICENTER	Tumor heterogeneity is a key reason for therapeutic failure and tumor recurrence in glioblastoma (GBM). Our chimeric antigen receptor (CAR) T cell (2173 CAR T cells) clinical trial (NCT02209376) against epidermal growth factor receptor (EGFR) variant III (EGFRvIII) demonstrated successful trafficking of T cells across the blood-brain barrier into GBM active tumor sites. However, CAR T cell infilt…	[Thokala, Radhika; Binder, Zev A.; Yin, Yibo; Zhang, Logan; Zhang, Jiasi Vicky; O'Rourke, Donald M.] Univ Penn, Dept Neurosurg, Perelman Sch Med, Philadelphia, PA 19104 USA; [Thokala, Radhika; Binder, Zev A.; Yin, Yibo; Zhang, Logan; Zhang, Jiasi Vicky; Zhang, Daniel Y.; Milone, Michael C.; Song, Hongjun; O'Rourke, Donald M.] Univ Penn, Glioblastoma Translat Ctr Excellence, Abramson Canc Ctr, Per…	University of Pennsylvania; Pennsylvania Medicine; University of Pennsylvania; Pennsylvania Medicine; University of Pennsylvania; Pennsylvania Medicine; University of Pennsylvania; Pennsylvania Medicine; University of Pennsylvania; Pennsylvania Medicine; University of Pennsylvania; Pennsylvania Medicine; Harbin Medical University	O'Rourke, DM (corresponding author), Univ Penn, Dept Neurosurg, Perelman Sch Med, Philadelphia, PA 19104 USA.;O'Rourke, DM (corresponding author), Univ Penn, Glioblastoma Translat Ctr Excellence, Abramson Canc Ctr, Perelman Sch Med, Philadelphia, PA 19104 USA.	8	FRONTIERS MEDIA SA	LAUSANNE	AVENUE DU TRIBUNAL FEDERAL 34, LAUSANNE, CH-1015, SWITZERLAND	2234-943X		FRONT ONCOL	Front. Oncol.	SEP 10	2021	11				10.3389/fonc.2021.664236	http://dx.doi.org/10.3389/fonc.2021.664236	11	Oncology	Science Citation Index Expanded (SCI-EXPANDED)	Oncology	UV6WM	34568006	2023-10-05	WOS:000699615900001
Chiocca, EA; Gelb, AB; Chen, CC; Rao, G; Reardon, DA; Wen, PY; Bi, WL; Peruzzi, P; Amidei, C; Triggs, D; Seften, L; Park, G; Grant, J; Truman, K; Buck, JY; Hadar, N; Demars, N; Miao, J; Estupinan, T; Loewy, J; Chadha, K; Tringali, J; Cooper, L; Lukas, RV	Chiocca, E. Antonio; Gelb, Arnold B.; Chen, Clark C.; Rao, Ganesh; Reardon, David A.; Wen, Patrick Y.; Bi, Wenya Linda; Peruzzi, Pierpaolo; Amidei, Christina; Triggs, Dan; Seften, Leah; Park, Grace; Grant, James; Truman, Kyla; Buck, Jill Y.; Hadar, Nira; Demars, Nathan; Miao, John; Estupinan, Taylor; Loewy, John; Chadha, Kamal; Tringali, Joseph; Cooper, Laurence; Lukas, Rimas, V	Combined immunotherapy with controlled interleukin-12 gene therapy and immune checkpoint blockade in recurrent glioblastoma: An open-label, multi-institutional phase I trial	NEURO-ONCOLOGY	English	Article	ADJUVANT; CYTOKINE; EXPOSURE; GLIOMAS	Background Veledimex (VDX)-regulatable interleukin-12 (IL-12) gene therapy in recurrent glioblastoma (rGBM) was reported to show tumor infiltration of CD8(+) T cells, encouraging survival, but also up-regulation of immune checkpoint signaling, providing the rationale for a combination trial with immune checkpoint inhibition. Methods An open-label, multi-institutional, dose-escalation phase I tria…	[Chiocca, E. Antonio; Bi, Wenya Linda; Peruzzi, Pierpaolo; Triggs, Dan; Seften, Leah; Park, Grace; Grant, James; Truman, Kyla] Brigham & Womens Hosp, 75 Francis St, Boston, MA 02115 USA; [Chiocca, E. Antonio; Bi, Wenya Linda; Peruzzi, Pierpaolo; Triggs, Dan; Seften, Leah; Park, Grace; Grant, James; Truman, Kyla] Harvard Med Sch, Boston, MA 02115 USA; [Amidei, Christina; Lukas, Rimas, V] Northwest…	Harvard University; Brigham & Women's Hospital; Harvard University; Harvard Medical School; Northwestern Memorial Hospital; University of Minnesota System; University of Minnesota Twin Cities; Baylor College of Medicine; Harvard University; Dana-Farber Cancer Institute	Chiocca, EA (corresponding author), Harvard Med Sch, Dept Neurosurg, Hale Bldg 4th Floor,60 Fenwood Rd, Boston, MA 02115 USA.;Chiocca, EA (corresponding author), Brigham & Womens Hosp, Hale Bldg 4th Floor,60 Fenwood Rd, Boston, MA 02115 USA.	25	OXFORD UNIV PRESS INC	CARY	JOURNALS DEPT, 2001 EVANS RD, CARY, NC 27513 USA	1522-8517	1523-5866	NEURO-ONCOLOGY	Neuro-Oncology	JUN 1	2022	24	6	951	963	10.1093/neuonc/noab271	http://dx.doi.org/10.1093/neuonc/noab271	13	Oncology; Clinical Neurology	Science Citation Index Expanded (SCI-EXPANDED)	Oncology; Neurosciences & Neurology	1U0HE	34850166	2023-10-05	WOS:000764781600001
Zhu, GD; Zhang, JW; Zhang, Q; Jin, GS; Su, XD; Liu, SS; Liu, FS	Zhu, Guidong; Zhang, Junwen; Zhang, Qing; Jin, Guishan; Su, Xiaodong; Liu, Sisi; Liu, Fusheng	Enhancement of CD70-specific CAR T treatment by IFN-γ released from oHSV-1-infected glioblastoma	CANCER IMMUNOLOGY IMMUNOTHERAPY	English	Article	ONCOLYTIC VIRUSES; SOLID TUMORS; CELLS; MICROENVIRONMENT; EXPRESSION; CHALLENGES; THERAPY; BLOOD; GENE	Even with progressive combination treatments, the prognosis of patients with glioblastoma (GBM) remains extremely poor. OV is one of the new promising therapeutic strategies to treat human GBM. OVs stimulate immune cells to release cytokines such as IFN-gamma during oncolysis, further improve tumor microenvironment (TME) and enhance therapeutic efficacy. IFN-gamma plays vital role in the apoptosi…	[Zhu, Guidong; Zhang, Junwen; Zhang, Qing; Jin, Guishan; Su, Xiaodong; Liu, Fusheng] Capital Med Univ, Beijing Neurosurg Inst, Brain Tumor Res Ctr, Beijing 100070, Peoples R China; [Zhu, Guidong; Zhang, Junwen; Zhang, Qing; Jin, Guishan; Su, Xiaodong; Liu, Fusheng] Capital Med Univ, Beijing Tiantan Hosp, Dept Neurosurg, Beijing 100070, Peoples R China; [Zhu, Guidong; Zhang, Junwen; Zhang, Qing; J…	Capital Medical University; Capital Medical University; Capital Medical University	Liu, FS (corresponding author), Capital Med Univ, Beijing Neurosurg Inst, Brain Tumor Res Ctr, Beijing 100070, Peoples R China.;Liu, FS (corresponding author), Capital Med Univ, Beijing Tiantan Hosp, Dept Neurosurg, Beijing 100070, Peoples R China.;Liu, FS (corresponding author), Beijing Lab Biomed Mat, Beijing 100070, Peoples R China.	6	SPRINGER	NEW YORK	ONE NEW YORK PLAZA, SUITE 4600, NEW YORK, NY, UNITED STATES	0340-7004	1432-0851	CANCER IMMUNOL IMMUN	Cancer Immunol. Immunother.	OCT	2022	71	10	2433	2448	10.1007/s00262-022-03172-x	http://dx.doi.org/10.1007/s00262-022-03172-x	16	Oncology; Immunology	Science Citation Index Expanded (SCI-EXPANDED)	Oncology; Immunology	4L2CK	35249119	2023-10-05	WOS:000765012900001
Brempelis, KJ; Cowan, CM; Kreuser, SA; Labadie, KP; Prieskorn, BM; Lieberman, NAP; Ene, CI; Moyes, KW; Chinn, H; DeGolier, KR; Matsumoto, LR; Daniel, SK; Yokoyama, JK; Davis, AD; Hoglund, VJ; Smythe, KS; Balcaitis, SD; Jensen, MC; Ellenbogen, RG; Campbell, JS; Pierce, RH; Holland, EC; Pillarisetty, VG; Crane, CA	Brempelis, Katherine J.; Cowan, Courtney M.; Kreuser, Shannon A.; Labadie, Kevin P.; Prieskorn, Brooke M.; Lieberman, Nicole A. P.; Ene, Chibawanye, I; Moyes, Kara W.; Chinn, Harrison; DeGolier, Kole R.; Matsumoto, Lisa R.; Daniel, Sara K.; Yokoyama, Jason K.; Davis, Amira D.; Hoglund, Virginia J.; Smythe, Kimberly S.; Balcaitis, Stephanie D.; Jensen, Michael C.; Ellenbogen, Richard G.; Campbell,…	Genetically engineered macrophages persist in solid tumors and locally deliver therapeutic proteins to activate immune responses	JOURNAL FOR IMMUNOTHERAPY OF CANCER	English	Article	T-CELLS; TAVOKINOGENE TELSEPLASMID; GM-CSF; IL-12; INTERLEUKIN-12; CANCER; PLATFORM; MICE	Background Though currently approved immunotherapies, including chimeric antigen receptor T cells and checkpoint blockade antibodies, have been successfully used to treat hematological and some solid tumor cancers, many solid tumors remain resistant to these modes of treatment. In solid tumors, the development of effective antitumor immune responses is hampered by restricted immune cell infiltrat…	[Brempelis, Katherine J.; Cowan, Courtney M.; Kreuser, Shannon A.; Prieskorn, Brooke M.; Lieberman, Nicole A. P.; Moyes, Kara W.; Chinn, Harrison; DeGolier, Kole R.; Matsumoto, Lisa R.; Yokoyama, Jason K.; Davis, Amira D.; Hoglund, Virginia J.; Balcaitis, Stephanie D.; Jensen, Michael C.; Crane, Courtney A.] Seattle Childrens Res Inst, Ben Towne Ctr Childhood Canc Res, Seattle, WA 98101 USA; [Lab…	Seattle Children's Hospital; University of Washington; University of Washington Seattle; University of Washington; University of Washington Seattle; Fred Hutchinson Cancer Center; Seattle Children's Hospital; Fred Hutchinson Cancer Center	Crane, CA (corresponding author), Seattle Childrens Res Inst, Ben Towne Ctr Childhood Canc Res, Seattle, WA 98101 USA.;Crane, CA (corresponding author), Mozart Therapeut, Discovery & Translat Sc, Seattle, WA 98119 USA.	33	BMJ PUBLISHING GROUP	LONDON	BRITISH MED ASSOC HOUSE, TAVISTOCK SQUARE, LONDON WC1H 9JR, ENGLAND		2051-1426	J IMMUNOTHER CANCER	J. Immunother. Cancer		2020	8	2			10.1136/jitc-2020-001356	http://dx.doi.org/10.1136/jitc-2020-001356	14	Oncology; Immunology	Science Citation Index Expanded (SCI-EXPANDED)	Oncology; Immunology	OP2PT	33115946	2023-10-05	WOS:000587927100004
Speranza, MC; Passaro, C; Ricklefs, F; Kasai, K; Klein, SR; Nakashima, H; Kaufmann, JK; Ahmed, AK; Nowicki, MO; Obi, P; Bronisz, A; Aguilar-Cordova, E; Aguilar, LK; Guzik, BW; Breakefield, X; Weissleder, R; Freeman, GJ; Reardon, DA; Wen, PY; Chiocca, EA; Lawler, SE	Speranza, Maria-Carmela; Passaro, Carmela; Ricklefs, Franz; Kasai, Kazue; Klein, Sarah R.; Nakashima, Hiroshi; Kaufmann, Johanna K.; Ahmed, Abdul-Kareem; Nowicki, Michal O.; Obi, Prisca; Bronisz, Agnieszka; Aguilar-Cordova, Estuardo; Aguilar, Laura K.; Guzik, Brian W.; Breakefield, Xandra; Weissleder, Ralph; Freeman, Gordon J.; Reardon, David A.; Wen, Patrick Y.; Chiocca, E. Antonio; Lawler, Sean…	Preclinical investigation of combined gene-mediated cytotoxic immunotherapy and immune checkpoint blockade in glioblastoma	NEURO-ONCOLOGY	English	Article	CANCER-IMMUNOTHERAPY; TUMOR-CELLS; DNA-DAMAGE; IFN-GAMMA; PD-L1; BRAIN; ADJUVANT; CHEMOTHERAPY; EXPRESSION; MECHANISM	Combined immunotherapy approaches are promising cancer treatments. We evaluated anti-programmed cell death protein 1 (PD-1) treatment combined with gene-mediated cytotoxic immunotherapy (GMCI) performed by intratumoral injection of a prodrug metabolizing nonreplicating adenovirus (AdV-tk), providing in situ chemotherapy and immune stimulation. The effects of GMCI on PD ligand 1 (PD-L1) expression…	[Speranza, Maria-Carmela; Passaro, Carmela; Ricklefs, Franz; Kasai, Kazue; Nakashima, Hiroshi; Kaufmann, Johanna K.; Ahmed, Abdul-Kareem; Nowicki, Michal O.; Obi, Prisca; Bronisz, Agnieszka; Aguilar-Cordova, Estuardo; Lawler, Sean E.] Harvard Med Sch, Harvey Cushing Neurooncol Labs, Dept Neurosurg, Brigham & Womens Hosp, Boston, MA USA; [Ricklefs, Franz] Univ Med Ctr Hamburg Eppendorf, Dept Neuro…	Harvard University; Brigham & Women's Hospital; Harvard Medical School; University of Hamburg; University Medical Center Hamburg-Eppendorf; Harvard University; Dana-Farber Cancer Institute; Harvard Medical School; Brown University; Harvard University; Massachusetts General Hospital; Harvard Medical School; Harvard University; Massachusetts General Hospital; Harvard Medical School; Harvard Univers…	Lawler, SE (corresponding author), Harvey Cushing Neurooncol Labs, Dept Neurosurg, Bldg Transformat Med, 60 Fenwood Rd, Boston, MA 02115 USA.	45	OXFORD UNIV PRESS INC	CARY	JOURNALS DEPT, 2001 EVANS RD, CARY, NC 27513 USA	1522-8517	1523-5866	NEURO-ONCOLOGY	Neuro-Oncology	FEB	2018	20	2	225	235	10.1093/neuonc/nox139	http://dx.doi.org/10.1093/neuonc/nox139	11	Oncology; Clinical Neurology	Science Citation Index Expanded (SCI-EXPANDED)	Oncology; Neurosciences & Neurology	FU1OU	29016938	2023-10-05	WOS:000423620100011
Li, GW; Zhang, ZL; Cai, LJ; Tang, X; Huang, JH; Yu, LY; Wang, GQ; Zhong, KH; Cao, Y; Liu, C; Wang, YL; Tong, AP; Zhou, LX	Li, Gaowei; Zhang, Zongliang; Cai, Linjun; Tang, Xin; Huang, Jianhan; Yu, Lingyu; Wang, Guoqing; Zhong, Kunhong; Cao, Yi; Liu, Chang; Wang, Yuelong; Tong, Aiping; Zhou, Liangxue	Fn14-targeted BiTE and CAR-T cells demonstrate potent preclinical activity against glioblastoma	ONCOIMMUNOLOGY	English	Article	IN-VIVO; ANTITUMOR-ACTIVITY; KAPPA-B; RECEPTOR; ANTIBODY; FN14; PROMOTES; SYSTEM; GROWTH; TWEAK	T cell-engaging therapies involving bispecific T cell engager (BiTE) and chimeric antigen receptor T (CAR-T) cells have achieved great success in the treatment of hematological tumors. However, the paucity of ideal cell surface molecules that can be targeted on glioblastoma (GBM) partially reduces the immunotherapeutic efficacy. Recently, high expression of Fn14 has been reported in several solid…	[Li, Gaowei; Tang, Xin; Huang, Jianhan; Wang, Guoqing; Cao, Yi; Liu, Chang; Wang, Yuelong; Zhou, Liangxue] Sichuan Univ, West China Sch Med, West China Hosp, Dept Neurosurg, Chengdu, Sichuan, Peoples R China; [Zhang, Zongliang; Zhong, Kunhong; Tong, Aiping] Sichuan Univ, West China Sch Med, West China Hosp, State Key Lab Biotherapy, Chengdu, Sichuan, Peoples R China; [Cai, Linjun] Sichuan Univ, W…	Sichuan University; Sichuan University; Sichuan University; Sichuan University	Zhou, LX (corresponding author), Sichuan Univ, West China Sch Med, West China Hosp, Dept Neurosurg, Chengdu, Sichuan, Peoples R China.;Tong, AP (corresponding author), Sichuan Univ, West China Sch Med, West China Hosp, State Key Lab Biotherapy, Chengdu, Sichuan, Peoples R China.	8	TAYLOR & FRANCIS INC	PHILADELPHIA	530 WALNUT STREET, STE 850, PHILADELPHIA, PA 19106 USA	2162-402X		ONCOIMMUNOLOGY	OncoImmunology	JAN 1	2021	10	1			10.1080/2162402X.2021.1983306	http://dx.doi.org/10.1080/2162402X.2021.1983306	14	Oncology; Immunology	Science Citation Index Expanded (SCI-EXPANDED)	Oncology; Immunology	WA0RW	34595061	2023-10-05	WOS:000702604400001
Assi, H; Espinosa, J; Suprise, S; Sofroniew, M; Doherty, R; Zamler, D; Lowenstein, PR; Castro, MG	Assi, Hikmat; Espinosa, Jaclyn; Suprise, Sarah; Sofroniew, Michael; Doherty, Robert; Zamler, Daniel; Lowenstein, Pedro R.; Castro, Maria G.	Assessing the Role of STAT3 in DC Differentiation and Autologous DC Immunotherapy in Mouse Models of GBM	PLOS ONE	English	Article	DENDRITIC CELL VACCINATION; TUMOR MICROENVIRONMENT; IMMUNE-RESPONSES; CANCER-CELLS; EXPRESSION; BRAIN; GLIOBLASTOMA; APOPTOSIS; ACTIVATION; INHIBITION	Cellular microenvironments, particularly those found in tumors, elicit a tolerogenic DC phenotype which can attenuate immune responses. Central to this process is the STAT3-mediated signaling cascade. As a transcription factor and oncogene, STAT3 promotes the expression of genes which allow tumor cells to proliferate, migrate and evade apoptosis. More importantly, activation of STAT3 in tumor inf…	[Assi, Hikmat; Espinosa, Jaclyn; Suprise, Sarah; Doherty, Robert; Zamler, Daniel; Lowenstein, Pedro R.; Castro, Maria G.] Univ Michigan, Sch Med, Dept Neurosurg, Ann Arbor, MI 48109 USA; [Assi, Hikmat; Espinosa, Jaclyn; Suprise, Sarah; Doherty, Robert; Zamler, Daniel; Lowenstein, Pedro R.; Castro, Maria G.] Univ Michigan, Sch Med, Dept Cell & Dev Biol, Ann Arbor, MI USA; [Assi, Hikmat] Univ Calif…	University of Michigan System; University of Michigan; University of Michigan System; University of Michigan; University of California System; University of California Los Angeles; University of California Los Angeles Medical Center; David Geffen School of Medicine at UCLA; University of California System; University of California Los Angeles; University of California Los Angeles Medical Center; …	Castro, MG (corresponding author), Univ Michigan, Sch Med, Dept Neurosurg, Ann Arbor, MI 48109 USA.	12	PUBLIC LIBRARY SCIENCE	SAN FRANCISCO	1160 BATTERY STREET, STE 100, SAN FRANCISCO, CA 94111 USA	1932-6203		PLOS ONE	PLoS One	MAY 7	2014	9	5			10.1371/journal.pone.0096318	http://dx.doi.org/10.1371/journal.pone.0096318	13	Multidisciplinary Sciences	Science Citation Index Expanded (SCI-EXPANDED)	Science & Technology - Other Topics	AG9HB	24806510	2023-10-05	WOS:000335728900047
Hoa, N; Myers, MP; Douglass, TG; Zhang, JG; Delgado, C; Driggers, L; Callahan, LL; VanDeusen, G; Pham, JTH; Bhakta, N; Ge, LS; Jadus, MR	Hoa, Neil; Myers, Michael P.; Douglass, Thomas G.; Zhang, Jian Gang; Delgado, Christina; Driggers, Lara; Callahan, Linda L.; VanDeusen, Gerald; Pham, Jimmy T. H.; Bhakta, Nirav; Ge, Lisheng; Jadus, Martin R.	Molecular Mechanisms of Paraptosis Induction: Implications for a Non-Genetically Modified Tumor Vaccine	PLOS ONE	English	Article		Paraptosis is the programmed cell death pathway that leads to cellular necrosis. Previously, rodent and human monocytes/macrophages killed glioma cells bearing the membrane macrophage colony stimulating factor (mM-CSF) through paraptosis, but the molecular mechanism of this killing process was never identified. We have demonstrated that paraptosis of rat T9 glioma cells can be initiated through a…	[Hoa, Neil; Zhang, Jian Gang; Delgado, Christina; Driggers, Lara; Ge, Lisheng; Jadus, Martin R.] Vet Affairs Med Ctr, Diagnost & Mol Med Healthcare Grp, Long Beach, CA USA; [Zhang, Jian Gang; Jadus, Martin R.] Univ Calif Irvine, Dept Pathol, Irvine, CA 92717 USA; [Zhang, Jian Gang; Jadus, Martin R.] Univ Calif Irvine, Lab Med, Irvine, CA 92717 USA; [Myers, Michael P.; VanDeusen, Gerald; Pham, Jim…	US Department of Veterans Affairs; Veterans Health Administration (VHA); VA Long Beach Healthcare System; University of California System; University of California Irvine; University of California System; University of California Irvine; California State University System; California State University Long Beach; California State University System; California State University Long Beach; Californi…	Hoa, N (corresponding author), Vet Affairs Med Ctr, Diagnost & Mol Med Healthcare Grp, Long Beach, CA USA.	56	PUBLIC LIBRARY SCIENCE	SAN FRANCISCO	1160 BATTERY STREET, STE 100, SAN FRANCISCO, CA 94111 USA	1932-6203		PLOS ONE	PLoS One	FEB 27	2009	4	2			10.1371/journal.pone.0004631	http://dx.doi.org/10.1371/journal.pone.0004631	19	Multidisciplinary Sciences	Science Citation Index Expanded (SCI-EXPANDED)	Science & Technology - Other Topics	437LA	19247476	2023-10-05	WOS:000265487800013
Xu, C; Bai, Y; An, ZJ; Hu, Y; Zhang, C; Zhong, XS	Xu, Chang; Bai, Yue; An, Zhijing; Hu, Yi; Zhang, Can; Zhong, Xiaosong	IL-13Rα2 humanized scFv-based CAR-T cells exhibit therapeutic activity against glioblastoma	MOLECULAR THERAPY-ONCOLYTICS	English	Article	CYTOTOXIC LYMPHOCYTES; RECEPTOR; INTERLEUKIN-13; GLIOMAS	Chimeric antigen receptor (CAR)-modified T cells have exhibited impressive anti-tumor effects in both B cell malignancies and some types of solid tumors. However, single-chain variable fragment (scFv) of a murine monoclonal antibody will induce immune responses, limit CAR-T cell persistence, and thus increase the risk of relapse. This study successfully constructed a CAR-targeting interleukin-13 …	[Xu, Chang; Bai, Yue; An, Zhijing; Hu, Yi; Zhang, Can; Zhong, Xiaosong] Capital Med Univ, Beijing Shijitan Hosp, Clin Ctr Gene & Cell Engn, 10 Iron Med Rd, Beijing 100038, Peoples R China	Capital Medical University	Zhong, XS (corresponding author), Capital Med Univ, Beijing Shijitan Hosp, Clin Ctr Gene & Cell Engn, 10 Iron Med Rd, Beijing 100038, Peoples R China.	7	CELL PRESS	CAMBRIDGE	50 HAMPSHIRE ST, FLOOR 5, CAMBRIDGE, MA 02139 USA	2372-7705		MOL THER-ONCOLYTICS	Mol. Ther.-Oncolytics	MAR 17	2022	24		443	451	10.1016/j.omto.2022.01.002	http://dx.doi.org/10.1016/j.omto.2022.01.002	9	Oncology; Medicine, Research & Experimental	Science Citation Index Expanded (SCI-EXPANDED)	Oncology; Research & Experimental Medicine	ZZ6EH	35141400	2023-10-05	WOS:000773359100006
Song, EZ; Wang, X; Philipson, BI; Zhang, Q; Thokala, R; Zhang, LG; Assenmacher, CA; Binder, ZA; Ming, GL; O' Rourke, DM; Song, HJ; Milone, MC	Song, Edward Z.; Wang, Xin; Philipson, Benjamin I.; Zhang, Qian; Thokala, Radhika; Zhang, Logan; Assenmacher, Charles-Antoine; Binder, Zev A.; Ming, Guo-li; O' Rourke, Donald M.; Song, Hongjun; Milone, Michael C.	The IAP antagonist birinapant enhances chimeric antigen receptor T cell therapy for glioblastoma by overcoming antigen heterogeneity	MOLECULAR THERAPY-ONCOLYTICS	English	Article	KAPPA-B ACTIVATION; C-FLIPSHORT; UP-REGULATION; APOPTOSIS; KINASE; DEATH; EXPRESSION; INHIBITOR; SURVIVAL; CIAP1	Antigen heterogeneity that results in tumor antigenic escape is one of the major obstacles to successful chimeric antigen recep-tor (CAR) T cell therapies in solid tumors including glioblas-toma multiforme (GBM). To address this issue and improve the efficacy of CAR T cell therapy for GBM, we developed an approach that combines CAR T cells with inhibitor of apoptosis protein (IAP) antagonists, a …	[Song, Edward Z.; Philipson, Benjamin I.; Zhang, Qian; Thokala, Radhika; Milone, Michael C.] Univ Penn, Perelman Sch Med, Dept Pathol & Lab Med, 3400 Civ Ctr Blvd,PCAM SPE 8-101, Philadelphia, PA 19104 USA; [Song, Edward Z.; Philipson, Benjamin I.; Zhang, Qian; Thokala, Radhika; Zhang, Logan; Binder, Zev A.; O' Rourke, Donald M.; Milone, Michael C.] Univ Penn, Ctr Cellular Immunotherapies, Perelm…	University of Pennsylvania; Pennsylvania Medicine; University of Pennsylvania; Pennsylvania Medicine; University of Pennsylvania; Pennsylvania Medicine; University of Pennsylvania; Pennsylvania Medicine; University of Pennsylvania; Pennsylvania Medicine; University of Pennsylvania; University of Pennsylvania; Pennsylvania Medicine; University of Pennsylvania; Pennsylvania Medicine; University of …	Milone, MC (corresponding author), Univ Penn, Perelman Sch Med, 3400 Civ Ctr Blvd,PCAM SPE 8-101, Philadelphia, PA 19104 USA.	6	CELL PRESS	CAMBRIDGE	50 HAMPSHIRE ST, FLOOR 5, CAMBRIDGE, MA 02139 USA	2372-7705		MOL THER-ONCOLYTICS	Mol. Ther.-Oncolytics	DEC 15	2022	27		288	304	10.1016/j.omto.2022.11.004	http://dx.doi.org/10.1016/j.omto.2022.11.004	17	Oncology; Medicine, Research & Experimental	Science Citation Index Expanded (SCI-EXPANDED)	Oncology; Research & Experimental Medicine	7I0NH	36458202	2023-10-05	WOS:000903592200002
Vannini, A; Leoni, V; Barboni, C; Sanapo, M; Zaghini, A; Malatesta, P; Campadelli-Fiume, G; Gianni, T	Vannini, Andrea; Leoni, Valerio; Barboni, Catia; Sanapo, Mara; Zaghini, Anna; Malatesta, Paolo; Campadelli-Fiume, Gabriella; Gianni, Tatiana	αvβ3-integrin regulates PD-L1 expression and is involved in cancer immune evasion	PROCEEDINGS OF THE NATIONAL ACADEMY OF SCIENCES OF THE UNITED STATES OF AMERICA	English	Article	PROGRAMMED CELL-DEATH-1; ACQUIRED-RESISTANCE; INTEGRIN; INTERFERON; GLIOBLASTOMA; ACTIVATION; BLOCKADE; KINASE; GAMMA; RECEPTOR	Tumors utilize a number of effective strategies, including the programmed death 1/PD ligand 1 (PD-1/PD-L1) axis, to evade immune-mediated control of their growth. PD-L1 expression is mainly induced by IFN receptor signaling or constitutively induced. Integrins are an abundantly expressed class of proteins which play multiple deleterious roles in cancer and exert proangiogenic and prosurvival acti…	[Vannini, Andrea; Leoni, Valerio; Campadelli-Fiume, Gabriella; Gianni, Tatiana] Univ Bologna, Dept Expt Diagnost & Specialty Med, I-40126 Bologna, Italy; [Barboni, Catia; Sanapo, Mara; Zaghini, Anna] Univ Bologna, Dept Vet Med Sci, I-40064 Bologna, Italy; [Malatesta, Paolo] Univ Genoa, Dept Expt Med, I-16132 Genoa, Italy	University of Bologna; University of Bologna; University of Genoa	Campadelli-Fiume, G (corresponding author), Univ Bologna, Dept Expt Diagnost & Specialty Med, I-40126 Bologna, Italy.	43	NATL ACAD SCIENCES	WASHINGTON	2101 CONSTITUTION AVE NW, WASHINGTON, DC 20418 USA	0027-8424		P NATL ACAD SCI USA	Proc. Natl. Acad. Sci. U. S. A.	OCT 1	2019	116	40	20141	20150	10.1073/pnas.1901931116	http://dx.doi.org/10.1073/pnas.1901931116	10	Multidisciplinary Sciences	Science Citation Index Expanded (SCI-EXPANDED)	Science & Technology - Other Topics	JB8NR	31527243	2023-10-05	WOS:000488828000058
Wainwright, DA; Chang, AL; Dey, M; Balyasnikova, IV; Kim, CK; Tobias, A; Cheng, Y; Kim, JW; Qiao, J; Zhang, LJ; Han, Y; Lesniak, MS	Wainwright, Derek A.; Chang, Alan L.; Dey, Mahua; Balyasnikova, Irina V.; Kim, Chung Kwon; Tobias, Alex; Cheng, Yu; Kim, Julius W.; Qiao, Jian; Zhang, Lingjiao; Han, Yu; Lesniak, Maciej S.	Durable Therapeutic Efficacy Utilizing Combinatorial Blockade against IDO, CTLA-4, and PD-L1 in Mice with Brain Tumors	CLINICAL CANCER RESEARCH	English	Article	REGULATORY T-CELLS; DRAINING LYMPH-NODES; PLASMACYTOID DENDRITIC CELLS; INDOLEAMINE 2,3-DIOXYGENASE; GLIOBLASTOMA-MULTIFORME; RESISTANCE MECHANISM; REJECTION FUNCTION; DUAL BLOCKADE; EXPRESSION; GLIOMA	Purpose: Glioblastoma (GBM) is the most common form of malignant glioma in adults. Although protected by both the blood-brain and blood-tumor barriers, GBMs are actively infiltrated by T cells. Previous work has shownthatIDO, CTLA-4, and PD-L1 aredominantmolecular participants in the suppression of GBM immunity. This includes IDO-mediated regulatory T-cell (Treg; CD4(+)CD25(+)FoxP3(+)) accumulati…	[Wainwright, Derek A.; Chang, Alan L.; Dey, Mahua; Balyasnikova, Irina V.; Kim, Chung Kwon; Tobias, Alex; Cheng, Yu; Kim, Julius W.; Qiao, Jian; Zhang, Lingjiao; Han, Yu; Lesniak, Maciej S.] Univ Chicago, Pritzker Sch Med, Brain Tumor Ctr, Chicago, IL 60637 USA	University of Chicago	Lesniak, MS (corresponding author), Univ Chicago, Pritzker Sch Med, 5841 S Maryland Ave,MC 3026, Chicago, IL 60637 USA.	414	AMER ASSOC CANCER RESEARCH	PHILADELPHIA	615 CHESTNUT ST, 17TH FLOOR, PHILADELPHIA, PA 19106-4404 USA	1078-0432	1557-3265	CLIN CANCER RES	Clin. Cancer Res.	OCT 15	2014	20	20	5290	5301	10.1158/1078-0432.CCR-14-0514	http://dx.doi.org/10.1158/1078-0432.CCR-14-0514	12	Oncology	Science Citation Index Expanded (SCI-EXPANDED)	Oncology	AR9DW	24691018	2023-10-05	WOS:000343873100016
Alizadeh, D; Wong, RA; Gholamin, S; Maker, M; Aftabizadeh, M; Yang, X; Pecoraro, JR; Jeppson, JD; Wang, DR; Aguilar, B; Starr, R; Larmonier, CB; Larmonier, N; Chen, MH; Wu, XW; Ribas, A; Badie, B; Forman, SJ; Brown, CE	Alizadeh, Darya; Wong, Robyn A.; Gholamin, Sharareh; Maker, Madeleine; Aftabizadeh, Maryam; Yang, Xin; Pecoraro, Joseph R.; Jeppson, John D.; Wang, Dongrui; Aguilar, Brenda; Starr, Renate; Larmonier, Claire B.; Larmonier, Nicolas; Chen, Min-Hsuan; Wu, Xiwei; Ribas, Antoni; Badie, Behnam; Forman, Stephen J.; Brown, Christine E.	IFNγ is Critical for CAR T Cell-mediated Myeloid Activation and Induction of Endogenous Immunity	CANCER DISCOVERY	English	Article	ANTITUMOR EFFICACY; INTERFERON-GAMMA; BRAIN-TUMORS; GLIOBLASTOMA; CANCER; AUGMENTATION; EXPRESSION; THERAPY	Chimeric antigen receptor (CAR) T cells mediate potent antigen-specific antitumor activity; however, their indirect effects on the endogenous immune system are not well characterized. Remarkably, we demonstrate that CAR T-cell treatment of mouse syngeneic glioblastoma (GBM) activates intratumoral myeloid cells and induces endogenous T-cell memory responses coupled with feed-forward propagation of…	[Alizadeh, Darya; Wong, Robyn A.; Maker, Madeleine; Aftabizadeh, Maryam; Yang, Xin; Pecoraro, Joseph R.; Jeppson, John D.; Wang, Dongrui; Aguilar, Brenda; Starr, Renate; Forman, Stephen J.; Brown, Christine E.] City Hope Natl Med Ctr, Dept Hematol & Hematopoiet Cell Transplantat, Cellular Immunotherapy Ctr, T Cell Therapeut Res Labs, Duarte, CA 91010 USA; [Gholamin, Sharareh] CALTECH, Dept Biol &…	City of Hope; California Institute of Technology; UNICANCER; Institut Bergonie; Centre National de la Recherche Scientifique (CNRS); CNRS - National Institute for Biology (INSB); UDICE-French Research Universities; Universite de Bordeaux; City of Hope; UCLA Jonsson Comprehensive Cancer Center; University of California System; University of California Los Angeles; City of Hope	Alizadeh, D; Brown, CE (corresponding author), City Hope Natl Med Ctr, Dept Hematol HCT, TCTRL, Duarte, CA 91010 USA.	52	AMER ASSOC CANCER RESEARCH	PHILADELPHIA	615 CHESTNUT ST, 17TH FLOOR, PHILADELPHIA, PA 19106-4404 USA	2159-8274	2159-8290	CANCER DISCOV	Cancer Discov.	SEP	2021	11	9	2248	2265	10.1158/2159-8290.CD-20-1661	http://dx.doi.org/10.1158/2159-8290.CD-20-1661	18	Oncology	Science Citation Index Expanded (SCI-EXPANDED)	Oncology	UM1NI	33837065	2023-10-05	WOS:000693104900029
Cockle, JV; Rajani, K; Zaidi, S; Kottke, T; Thompson, J; Diaz, RM; Shim, K; Peterson, T; Parney, IF; Short, S; Selby, P; Ilett, E; Melcher, A; Vile, R	Cockle, Julia V.; Rajani, Karishma; Zaidi, Shane; Kottke, Timothy; Thompson, Jill; Diaz, Rosa Maria; Shim, Kevin; Peterson, Tim; Parney, Ian F.; Short, Susan; Selby, Peter; Ilett, Elizabeth; Melcher, Alan; Vile, Richard	Combination viroimmunotherapy with checkpoint inhibition to treat glioma, based on location-specific tumor profiling	NEURO-ONCOLOGY	English	Article	IMMUNOTHERAPY; ANTIGENS; BLOCKADE; RECURRENCE; MELANOMA; THERAPY; CTLA-4; VIRUS; PD-L1; MODEL	Background. Systemic delivery of a complementary cDNA library expressed from the vesicular stomatitis virus (VSV) treats tumors by vaccinating against a wide range of tumor associated antigens (TAAs). For subcutaneous B16 melanomas, therapy was achieved using a specific combination of self-TAAs (neuroblastoma-Ras, cytochrome c, and tyrosinase-related protein 1) expressed from VSV. However, for in…	[Cockle, Julia V.; Short, Susan; Selby, Peter; Ilett, Elizabeth; Melcher, Alan; Vile, Richard] Univ Leeds, Leeds Inst Canc Studies & Pathol, Leeds, W Yorkshire, England; [Rajani, Karishma; Zaidi, Shane; Kottke, Timothy; Thompson, Jill; Diaz, Rosa Maria; Shim, Kevin; Vile, Richard] Mayo Clin, Dept Immunol, Rochester, MN USA; [Zaidi, Shane; Vile, Richard] Inst Canc Res, Chester Beatty Labs, Div Can…	University of Leeds; Mayo Clinic; Royal Marsden NHS Foundation Trust; University of London; Institute of Cancer Research - UK; Mayo Clinic	Vile, R (corresponding author), Mayo Clin, Gugg 18,200 First St SW, Rochester, MN 55905 USA.	54	OXFORD UNIV PRESS INC	CARY	JOURNALS DEPT, 2001 EVANS RD, CARY, NC 27513 USA	1522-8517	1523-5866	NEURO-ONCOLOGY	Neuro-Oncology	APR	2016	18	4	518	527	10.1093/neuonc/nov173	http://dx.doi.org/10.1093/neuonc/nov173	10	Oncology; Clinical Neurology	Science Citation Index Expanded (SCI-EXPANDED)	Oncology; Neurosciences & Neurology	DH0VV	26409567	2023-10-05	WOS:000372503100008
Loudon, PT; McLean, CS; Martin, G; Curry, J; Shaw, ML; Hoogstraten, C; Verdegaal, E; Osanto, S	Loudon, PT; McLean, CS; Martin, G; Curry, J; Shaw, ML; Hoogstraten, C; Verdegaal, E; Osanto, S	Preclinical evaluation of DISC-GMCSF for the treatment of breast carcinoma	JOURNAL OF GENE MEDICINE	English	Article	HERPES-SIMPLEX VIRUS; MALIGNANT GLIOMA; CANCER-PATIENTS; IMMUNOTHERAPY; VACCINES; THERAPY; TUMORS; CELLS; VACCINATION; TOXICITY	Background DISC-hGMCSF is a gH-deleted HSV-2 based vector expressing human GM-CSF that has entered clinical trials for the therapy of metastatic melanoma. To determine whether this product also has potential to treat breast carcinoma, a series of in vitro and in vivo studies were made. Methods Breast carcinoma cell lines and primary cultures of breast carcinoma cells were infected with DISC-GFP o…	Xenova Grp Plc, Cambridge CB4 0WG, England; Leiden Univ, Ctr Med, NL-2300 RC Leiden, Netherlands	Leiden University - Excl LUMC; Leiden University	Loudon, PT (corresponding author), Xenova Grp Plc, 310 Cambridge Sci Pk, Cambridge CB4 0WG, England.	7	JOHN WILEY & SONS LTD	CHICHESTER	THE ATRIUM, SOUTHERN GATE, CHICHESTER PO19 8SQ, W SUSSEX, ENGLAND	1099-498X		J GENE MED	J. Gene. Med.	MAY	2003	5	5	407	416	10.1002/jgm.354	http://dx.doi.org/10.1002/jgm.354	10	Biotechnology & Applied Microbiology; Genetics & Heredity; Medicine, Research & Experimental	Science Citation Index Expanded (SCI-EXPANDED)	Biotechnology & Applied Microbiology; Genetics & Heredity; Research & Experimental Medicine	689KZ	12731089	2023-10-05	WOS:000183493100006
Woroniecka, K; Chongsathidkiet, P; Rhodin, K; Kemeny, H; Dechant, C; Farber, SH; Elsamadicy, AA; Cui, XY; Koyama, S; Jackson, C; Hansen, LJ; Johanns, TM; Sanchez-Perez, L; Chandramohan, V; Yu, YRA; Bigner, DD; Giles, A; Healy, P; Dranoff, G; Weinhold, KJ; Dunn, GP; Fecci, PE	Woroniecka, Karolina; Chongsathidkiet, Pakawat; Rhodin, Kristen; Kemeny, Hanna; Dechant, Cosette; Farber, S. Harrison; Elsamadicy, Aladine A.; Cui, Xiuyu; Koyama, Shohei; Jackson, Christina; Hansen, Landon J.; Johanns, Tanner M.; Sanchez-Perez, Luis; Chandramohan, Vidyalakshmi; Yu, Yen-Rei Andrea; Bigner, Darell D.; Giles, Amber; Healy, Patrick; Dranoff, Glenn; Weinhold, Kent J.; Dunn, Gavin P.; …	T-Cell Exhaustion Signatures Vary with Tumor Type and Are Severe in Glioblastoma	CLINICAL CANCER RESEARCH	English	Article	IMMUNE DEFECTS; SURVIVAL; PD-1; GLIOMA; PEMBROLIZUMAB; PERSISTENCE; LYMPHOCYTES; NIVOLUMAB; ANTIGENS; TIGIT	Purpose: T-cell dysfunction is a hallmark of glioblastoma (GEM). Although anergy and tolerance have been well characterized, T-cell exhaustion remains relatively unexplored. Exhaustion, characterized in part by the upregulation of multiple immune checkpoints, is a known contributor to failures amid immune checkpoint blockade, a strategy that has lacked success thus far in GBM. This study is among…	[Woroniecka, Karolina; Chongsathidkiet, Pakawat; Rhodin, Kristen; Kemeny, Hanna; Dechant, Cosette; Farber, S. Harrison; Elsamadicy, Aladine A.; Cui, Xiuyu; Sanchez-Perez, Luis; Fecci, Peter E.] Duke Univ, Med Ctr, Dept Neurosurg, Duke Brain Tumor Immunotherapy Program, Durham, NC USA; [Woroniecka, Karolina; Chongsathidkiet, Pakawat; Fecci, Peter E.] Duke Univ, Med Ctr, Dept Pathol, Durham, NC 277…	Duke University; Duke University; Harvard University; Dana-Farber Cancer Institute; Harvard University; Dana-Farber Cancer Institute; Johns Hopkins University; Duke University; Washington University (WUSTL); Duke University; Duke University; National Institutes of Health (NIH) - USA; Duke University; Duke University; Washington University (WUSTL)	Fecci, PE (corresponding author), Duke Univ, Med Ctr, Box 3050, Durham, NC 27705 USA.	313	AMER ASSOC CANCER RESEARCH	PHILADELPHIA	615 CHESTNUT ST, 17TH FLOOR, PHILADELPHIA, PA 19106-4404 USA	1078-0432	1557-3265	CLIN CANCER RES	Clin. Cancer Res.	SEP 1	2018	24	17	4175	4186	10.1158/1078-0432.CCR-17-1846	http://dx.doi.org/10.1158/1078-0432.CCR-17-1846	12	Oncology	Science Citation Index Expanded (SCI-EXPANDED)	Oncology	GS9LP	29437767	2023-10-05	WOS:000444040400015
Long, SR; Wu, BB; Yang, L; Wang, LS; Wang, B; Yan, Y; Jiang, JZ; Yang, B; Zhou, QQ; Shi, M; Liang, W; Wei, W; Li, X	Long, Shengrong; Wu, Bingbing; Yang, Liu; Wang, Lesheng; Wang, Bo; Yan, Yu; Jiang, Jiazhi; Yang, Bin; Zhou, Qiangqiang; Shi, Min; Liang, Wu; Wei, Wei; Li, Xiang	Novel tumor necrosis factor-related long non-coding RNAs signature for risk stratification and prognosis in glioblastoma	FRONTIERS IN NEUROLOGY	English	Article	INDOLEAMINE 2,3-DIOXYGENASE; BLOCKADE; CLASSIFICATION; BIOINFORMATICS; COMBINATION; EXPRESSION; TRIAL; TNF	BackgroundTumor necrosis factor (TNF) is an inflammatory cytokine that can coordinate tissue homeostasis by co-regulating the production of cytokines, cell survival, or death. It widely expresses in various tumor tissues and correlates with the malignant clinical features of patients. As an important inflammatory factor, the role of TNF alpha is involved in all steps of tumorigenesis and developm…	[Long, Shengrong; Wang, Lesheng; Wang, Bo; Yan, Yu; Jiang, Jiazhi; Yang, Bin; Zhou, Qiangqiang; Shi, Min; Wei, Wei; Li, Xiang] Wuhan Univ, Zhongnan Hosp, Dept Neurosurg, Wuhan, Peoples R China; [Long, Shengrong; Wang, Lesheng; Wang, Bo; Yan, Yu; Jiang, Jiazhi; Yang, Bin; Zhou, Qiangqiang; Shi, Min; Wei, Wei; Li, Xiang] Wuhan Univ, Zhongnan Hosp, Brain Res Ctr, Wuhan, Peoples R China; [Wu, Bingbin…	Wuhan University; Wuhan University; Chongqing Medical University; Hubei Minzu University; Wuhan University	Wei, W; Li, X (corresponding author), Wuhan Univ, Zhongnan Hosp, Dept Neurosurg, Wuhan, Peoples R China.;Wei, W; Li, X (corresponding author), Wuhan Univ, Zhongnan Hosp, Brain Res Ctr, Wuhan, Peoples R China.;Li, X (corresponding author), Wuhan Univ, Med Res Inst, Wuhan, Peoples R China.	0	FRONTIERS MEDIA SA	LAUSANNE	AVENUE DU TRIBUNAL FEDERAL 34, LAUSANNE, CH-1015, SWITZERLAND	1664-2295		FRONT NEUROL	Front. Neurol.	APR 20	2023	14				10.3389/fneur.2023.1054686	http://dx.doi.org/10.3389/fneur.2023.1054686	17	Clinical Neurology; Neurosciences	Science Citation Index Expanded (SCI-EXPANDED)	Neurosciences & Neurology	F1GL3	37153654	2023-10-05	WOS:000979899500001
Wang, J; Huang, CH; Echeagaray, OH; Amirfakhri, S; Blair, SL; Trogler, WC; Kummel, AC; Chen, CC	Wang, James; Huang, Chin-Hsin; Echeagaray, Oscar H.; Amirfakhri, Siamak; Blair, Sarah L.; Trogler, William C.; Kummel, Andrew C.; Chen, Clark C.	Microshell Enhanced Acoustic Adjuvants for Immunotherapy in Glioblastoma	ADVANCED THERAPEUTICS	English	Article	DROPLET VAPORIZATION; PHOTODYNAMIC THERAPY; CHECKPOINT BLOCKADE; ULTRASOUND; CELLS; CAVITATION; ANTI-PD-1; CTLA-4; PD-1; NANOPARTICLES	A key challenge in immunotherapy for glioblastomas, the most common form of primary adult brain cancer, involves the paucity of immune-stimulatory cells in its cold immune-microenvironment. Herein, mechanical acoustic ablation focused by perfluorocarbon (PFC) liquid filled silica microshells is applied to induce immunogenicity via in situ ultrasonic lysis. The inert PFC filled ultra-thin walled s…	[Wang, James] Univ Calif San Diego, Dept Nanoengn, Pacific Hall,Room 4100H,9500 Gilman Dr, La Jolla, CA 92093 USA; [Huang, Chin-Hsin] Univ Calif San Diego, Mat Sci & Engn Program, Pacific Hall,Room 4100H,9500 Gilman Dr, La Jolla, CA 92093 USA; [Echeagaray, Oscar H.] San Diego State Univ, Mol Biol Inst, 500 Campanile Dr, San Diego, CA 92182 USA; [Amirfakhri, Siamak; Blair, Sarah L.] Univ Calif San…	University of California System; University of California San Diego; University of California System; University of California San Diego; California State University System; San Diego State University; University of California System; University of California San Diego; University of California System; University of California San Diego; University of Minnesota System; University of Minnesota Twi…	Kummel, AC (corresponding author), Univ Calif San Diego, Dept Chem & Biochem, Pacific Hall,Room B100,9500 Gilman Dr, La Jolla, CA 92093 USA.;Chen, CC (corresponding author), Univ Minnesota, Dept Neurosurg, 420 Delaware St SE, Minneapolis, MN 55455 USA.	7	WILEY	HOBOKEN	111 RIVER ST, HOBOKEN 07030-5774, NJ USA		2366-3987	ADV THER-GERMANY	Adv. Therap.	OCT	2019	2	10			10.1002/adtp.201900066	http://dx.doi.org/10.1002/adtp.201900066	11	Pharmacology & Pharmacy	Science Citation Index Expanded (SCI-EXPANDED)	Pharmacology & Pharmacy	KB2WL		2023-10-05	WOS:000506360500005
Chen, MH; Sun, RX; Shi, BZ; Wang, Y; Di, SM; Luo, H; Sun, YS; Li, ZH; Zhou, M; Jiang, H	Chen, Muhua; Sun, Ruixin; Shi, Bizhi; Wang, Yi; Di, Shengmeng; Luo, Hong; Sun, Yansha; Li, Zonghai; Zhou, Min; Jiang, Hua	Antitumor efficacy of chimeric antigen receptor T cells against EGFRvIII-expressing glioblastoma in C57BL/6 mice	BIOMEDICINE & PHARMACOTHERAPY	English	Article	LYMPHOCYTES; OPPORTUNITIES; CHALLENGES; MULTIFORME; THERAPY; TUMORS	Chimeric antigen receptor (CAR) T cell therapy has shown remarkable success in hematological tumors. However, many challenges remain in improving the efficacy of CAR T cells in solid tumors. The epidermal growth factor receptor variant III (EGFRvIII) is only expressed in tumors but barely found in normal tissues, making it a good target for CAR T therapy. It is reported that 31-64% of glioblastom…	[Chen, Muhua; Sun, Ruixin; Shi, Bizhi; Wang, Yi; Di, Shengmeng; Luo, Hong; Sun, Yansha; Li, Zonghai; Zhou, Min; Jiang, Hua] Shanghai Jiao Tong Univ, Sch Med, Renji Hosp, State Key Lab Oncogenes & Related Genes,Shanghai, Shanghai 200032, Peoples R China	Shanghai Jiao Tong University	Zhou, M; Jiang, H (corresponding author), Shanghai Jiao Tong Univ, Sch Med, Renji Hosp, State Key Lab Oncogenes & Related Genes,Shanghai, Shanghai 200032, Peoples R China.	29	ELSEVIER FRANCE-EDITIONS SCIENTIFIQUES MEDICALES ELSEVIER	ISSY-LES-MOULINEAUX	65 RUE CAMILLE DESMOULINS, CS50083, 92442 ISSY-LES-MOULINEAUX, FRANCE	0753-3322	1950-6007	BIOMED PHARMACOTHER	Biomed. Pharmacother.	MAY	2019	113				10.1016/j.biopha.2019.108734	http://dx.doi.org/10.1016/j.biopha.2019.108734	8	Medicine, Research & Experimental; Pharmacology & Pharmacy	Science Citation Index Expanded (SCI-EXPANDED)	Research & Experimental Medicine; Pharmacology & Pharmacy	HR1CD	30849636	2023-10-05	WOS:000462864800029
Hoa, NT; Ge, LS; Erickson, KL; Kruse, CA; Cornforth, AN; Kuznetsov, Y; McPherson, A; Martini, F; Jadus, MR	Hoa, Neil T.; Ge, Lisheng; Erickson, Kate L.; Kruse, Carol A.; Cornforth, Andrew N.; Kuznetsov, Yurii; McPherson, Alex; Martini, Filippo; Jadus, Martin R.	Fascin-1 knock-down of human glioma cells reduces their microvilli/filopodia while improving their susceptibility to lymphocyte-mediated cytotoxicity	AMERICAN JOURNAL OF TRANSLATIONAL RESEARCH	English	Article	ACTIN-BUNDLING PROTEIN; REGULATORY T-CELLS; CANCER CELLS; IN-VITRO; EXPRESSION; MIGRATION; MOTILITY; INVASIVENESS; PROTRUSIONS; INDUCTION	Cancer cells derived from Glioblastoma multiforme possess membranous protrusions allowing these cells to infiltrate surrounding tissue, while resisting lymphocyte cytotoxicity. Microvilli and filopodia are supported by actin filaments cross-linked by fascin. Fascin-1 was genetically silenced within human U251 glioma cells; these knock-down glioma cells lost their microvilli/filopodia. The doublin…	[Hoa, Neil T.; Ge, Lisheng; Martini, Filippo; Jadus, Martin R.] Vet Affairs Med Ctr, Res Hlth Care Grp, Long Beach, CA 90822 USA; [Jadus, Martin R.] Vet Affairs Med Ctr, Pathol & Lab Med Serv, Long Beach, CA 90822 USA; [Erickson, Kate L.; Kruse, Carol A.] Univ Calif Los Angeles, Dept Neurosurg, David Geffen Sch Med, Los Angeles, CA 90095 USA; [Cornforth, Andrew N.] Calif Stem Cells Inc, Irvine, C…	US Department of Veterans Affairs; Veterans Health Administration (VHA); VA Long Beach Healthcare System; US Department of Veterans Affairs; Veterans Health Administration (VHA); VA Long Beach Healthcare System; University of California System; University of California Los Angeles; University of California Los Angeles Medical Center; David Geffen School of Medicine at UCLA; University of Californ…	Jadus, MR (corresponding author), Pathol & Lab Med, Box 113 5901 E 7th, St Long Beach, CA 90822 USA.	12	E-CENTURY PUBLISHING CORP	MADISON	40 WHITE OAKS LN, MADISON, WI 53711 USA	1943-8141		AM J TRANSL RES	Am. J. Transl. Res.		2015	7	2	271	284			14	Oncology; Medicine, Research & Experimental	Science Citation Index Expanded (SCI-EXPANDED)	Oncology; Research & Experimental Medicine	CF6GY	25901196	2023-10-05	WOS:000352656300007
Strecker, MI; Wlotzka, K; Strassheimer, F; Roller, B; Ludmirski, G; König, S; Röder, J; Opitz, C; Alekseeva, T; Reul, J; Sevenich, L; Tonn, T; Wels, WS; Steinbach, JP; Buchholz, CJ; Burger, MC	Strecker, M., I; Wlotzka, K.; Strassheimer, F.; Roller, B.; Ludmirski, G.; Konig, S.; Roder, J.; Opitz, C.; Alekseeva, T.; Reul, J.; Sevenich, L.; Tonn, T.; Wels, W. S.; Steinbach, J. P.; Buchholz, C. J.; Burger, M. C.	AAV-mediated gene transfer of a checkpoint inhibitor in combination with HER2-targeted CAR-NK cells as experimental therapy for glioblastoma	ONCOIMMUNOLOGY	English	Article	MALIGNANT GLIOMA-CELLS; NATURAL-KILLER-CELLS; FACTOR GM-CSF; T-CELLS; NEUTRALIZING ANTIBODIES; CYTOTOXIC ACTIVITY; B7-H1 EXPRESSION; TUMOR; RECEPTOR; VIRUS	Glioblastoma (GB) is the most common primary brain tumor, which is characterized by low immunogenicity of tumor cells and prevalent immunosuppression in the tumor microenvironment (TME). Targeted local combination immunotherapy is a promising strategy to overcome these obstacles. Here, we evaluated tumor-cell specific delivery of an anti-PD-1 immunoadhesin (aPD-1) via a targeted adeno-associated …	[Strecker, M., I; Wlotzka, K.; Strassheimer, F.; Roller, B.; Ludmirski, G.; Konig, S.; Steinbach, J. P.; Burger, M. C.] Goethe Univ, Senckenberg Inst Neurooncol, Frankfurt, Germany; [Strecker, M., I; Wlotzka, K.; Strassheimer, F.; Roller, B.; Ludmirski, G.; Konig, S.; Sevenich, L.; Wels, W. S.; Steinbach, J. P.; Burger, M. C.] German Canc Consortium DKTK, Partner Site Frankfurt Mainz, Frankfurt, …	Goethe University Frankfurt; Helmholtz Association; German Cancer Research Center (DKFZ); Goethe University Frankfurt; Technische Universitat Dresden; Paul Ehrlich Institute; Helmholtz Association; German Cancer Research Center (DKFZ); Helmholtz Association; German Cancer Research Center (DKFZ)	Burger, MC (corresponding author), German Canc Consortium DKTK, Partner Site Frankfurt Mainz, Frankfurt, Germany.;Burger, MC (corresponding author), Goethe Univ, Frankfurt Canc Inst, Frankfurt, Germany.;Burger, MC (corresponding author), Goethe Univ Frankfurt, Univ Hosp, Senckenberg Inst Neurooncol, Schleusenweg 2-16, D-60528 Frankfurt, Germany.	3	TAYLOR & FRANCIS INC	PHILADELPHIA	530 WALNUT STREET, STE 850, PHILADELPHIA, PA 19106 USA	2162-402X		ONCOIMMUNOLOGY	OncoImmunology	DEC 31	2022	11	1			10.1080/2162402X.2022.2127508	http://dx.doi.org/10.1080/2162402X.2022.2127508	19	Oncology; Immunology	Science Citation Index Expanded (SCI-EXPANDED)	Oncology; Immunology	5E8OJ	36249274	2023-10-05	WOS:000865881300001
Karschnia, P; Teske, N; Thon, N; Subklewe, M; Tonn, JC; Dietrich, J; von Baumgarten, L	Karschnia, Philipp; Teske, Nico; Thon, Niklas; Subklewe, Marion; Tonn, Joerg-Christian; Dietrich, Jorg; von Baumgarten, Louisa	Chimeric Antigen Receptor T Cells for Glioblastoma Current Concepts, Challenges, and Future Perspectives	NEUROLOGY	English	Review	THERAPY; IMMUNOTHERAPY; HETEROGENEITY; TEMOZOLOMIDE; EXPRESSION; SUPPRESSION; GENERATION; REGRESSION; MANAGEMENT; SURVIVAL	Glioblastoma is the most common malignant primary brain tumor and is associated with a poor prognosis even after multimodal therapy. Chimeric antigen receptor (CAR) T cells have emerged as a promising therapeutic avenue in glioblastoma. CARs incorporate antigen-recognition moieties that endow autologous T cells with specificity against antigens expressed on glioblastoma (e.g., interleukin [IL]-13…	[Karschnia, Philipp; Teske, Nico; Thon, Niklas; Tonn, Joerg-Christian; von Baumgarten, Louisa] Ludwig Maximilians Univ Munchen, Sch Med, Dept Neurosurg, Munich, Germany; [Subklewe, Marion] Ludwig Maximilians Univ Munchen, Sch Med, Dept Med, Hematol & Oncol Div, Munich, Germany; [Subklewe, Marion] Ludwig Maximilians Univ Munchen, Sch Med, Cellular Immunotherapy Program, Munich, Germany; [von Baumg…	University of Munich; University of Munich; University of Munich; University of Munich; Harvard University; Massachusetts General Hospital; Harvard Medical School; Helmholtz Association; German Cancer Research Center (DKFZ)	Karschnia, P; von Baumgarten, L (corresponding author), Ludwig Maximilians Univ Munchen, Sch Med, Dept Neurosurg, Munich, Germany.;von Baumgarten, L (corresponding author), Ludwig Maximilians Univ Munchen, Sch Med, Dept Neurol, Munich, Germany.;Karschnia, P (corresponding author), Harvard Med Sch, Massachusetts Gen Hosp, Canc Ctr, Div Neuro Oncol,Dept Neurol, Boston, MA 02115 USA.;Karschnia, P; v…	13	LIPPINCOTT WILLIAMS & WILKINS	PHILADELPHIA	TWO COMMERCE SQ, 2001 MARKET ST, PHILADELPHIA, PA 19103 USA	0028-3878	1526-632X	NEUROLOGY	Neurology	AUG 3	2021	97	5	218	230	10.1212/WNL.0000000000012193	http://dx.doi.org/10.1212/WNL.0000000000012193	13	Clinical Neurology	Science Citation Index Expanded (SCI-EXPANDED)	Neurosciences & Neurology	UZ7PG	33986138	2023-10-05	WOS:000702393100003
Zeng, J; See, AP; Phallen, J; Jackson, CM; Belcaid, Z; Ruzevick, J; Durham, N; Meyer, C; Harris, TJ; Albesiano, E; Pradilla, G; Ford, E; Wong, J; Hammers, HJ; Mathios, D; Tyler, B; Brem, H; Tran, PT; Pardoll, D; Drake, CG; Lim, M	Zeng, Jing; See, Alfred P.; Phallen, Jillian; Jackson, Christopher M.; Belcaid, Zineb; Ruzevick, Jacob; Durham, Nicholas; Meyer, Christian; Harris, Timothy J.; Albesiano, Emilia; Pradilla, Gustavo; Ford, Eric; Wong, John; Hammers, Hans-Joerg; Mathios, Dimitris; Tyler, Betty; Brem, Henry; Tran, Phuoc T.; Pardoll, Drew; Drake, Charles G.; Lim, Michael	Anti-PD-1 Blockade and Stereotactic Radiation Produce Long-Term Survival in Mice With Intracranial Gliomas	INTERNATIONAL JOURNAL OF RADIATION ONCOLOGY BIOLOGY PHYSICS	English	Article	CTLA-4 BLOCKADE; T-CELLS; TEMOZOLOMIDE; IPILIMUMAB; EXPRESSION; METASTASES; INCREASES; MELANOMA; ANTIBODY; IMMUNITY	Purpose: Glioblastoma multiforme (GBM) is the most common primary brain tumor in adults, and radiation is one of the main treatment modalities. However, cure rates remain low despite best available therapies. Immunotherapy is a promising modality that could work synergistically with radiation, which has been shown to increase antigen presentation and promote a proinflammatory tumor microenvironme…	[Zeng, Jing; Harris, Timothy J.; Ford, Eric; Wong, John; Tran, Phuoc T.] Johns Hopkins Med Inst, Dept Radiat Oncol & Mol Radiat Sci, Baltimore, MD 21205 USA; [See, Alfred P.; Phallen, Jillian; Jackson, Christopher M.; Belcaid, Zineb; Ruzevick, Jacob; Albesiano, Emilia; Pradilla, Gustavo; Mathios, Dimitris; Tyler, Betty; Brem, Henry; Lim, Michael] Johns Hopkins Med Inst, Dept Neurosurg, Baltimore,…	Johns Hopkins University; Johns Hopkins Medicine; Johns Hopkins University; Johns Hopkins Medicine; Johns Hopkins University; Johns Hopkins Medicine; Johns Hopkins University; Johns Hopkins Medicine	Lim, M (corresponding author), Johns Hopkins Univ Hosp, 600 N Wolfe St,Neurosurg Phipps 123, Baltimore, MD 21287 USA.	637	ELSEVIER SCIENCE INC	NEW YORK	360 PARK AVE SOUTH, NEW YORK, NY 10010-1710 USA	0360-3016	1879-355X	INT J RADIAT ONCOL	Int. J. Radiat. Oncol. Biol. Phys.	JUN 1	2013	86	2	343	349	10.1016/j.ijrobp.2012.12.025	http://dx.doi.org/10.1016/j.ijrobp.2012.12.025	7	Oncology; Radiology, Nuclear Medicine & Medical Imaging	Science Citation Index Expanded (SCI-EXPANDED)	Oncology; Radiology, Nuclear Medicine & Medical Imaging	151ZZ	23462419	2023-10-05	WOS:000319500200028
Logun, M; Colonna, MB; Mueller, KP; Ventarapragada, D; Rodier, R; Tondepu, C; Piscopo, NJ; Das, A; Chvatal, S; Hayes, HB; Capitini, CM; Brat, DJ; Kotanchek, T; Edison, AS; Saha, K; Karumbaiah, L	Logun, Meghan; Colonna, Maxwell B.; Mueller, Katherine P.; Ventarapragada, Divya; Rodier, Riley; Tondepu, Chaitanya; Piscopo, Nicole J.; Das, Amritava; Chvatal, Stacie; Hayes, Heather B.; Capitini, Christian M.; Brat, Daniel J.; Kotanchek, Theresa; Edison, Arthur S.; Saha, Krishanu; Karumbaiah, Lohitash	Label-free in vitro assays predict the potency of anti-disialoganglioside chimeric antigen receptor T-cell products	CYTOTHERAPY	English	Article	REAL-TIME; CAR; METABOLISM; CARDIOMYOCYTES; SPECTROSCOPY; METABOLOMICS; STANDARDS; GLUTAMINE; SPECTRA; CULTURE	Background aims: Chimeric antigen receptor (CAR) T cells have demonstrated remarkable efficacy against hematological malignancies; however, they have not experienced the same success against solid tumors such as glioblastoma (GBM). There is a growing need for high-throughput functional screening platforms to measure CAR T-cell potency against solid tumor cells. Methods: We used real-time, label-f…	[Logun, Meghan; Ventarapragada, Divya; Rodier, Riley; Tondepu, Chaitanya; Karumbaiah, Lohitash] Univ Georgia, Regenerat Biosci Ctr, Athens, GA USA; [Logun, Meghan; Tondepu, Chaitanya; Karumbaiah, Lohitash] Univ Georgia, Biomed & Hlth Sci Inst, Div Neurosci, Athens, GA USA; [Tondepu, Chaitanya; Karumbaiah, Lohitash] Univ Georgia, Coll Agr & Environm Sci, Edgar L Rhodes Ctr Anim & Dairy Sci, Athens…	University System of Georgia; University of Georgia; University System of Georgia; University of Georgia; University System of Georgia; University of Georgia; University System of Georgia; University of Georgia; University System of Georgia; University of Georgia; University of Wisconsin System; University of Wisconsin Madison; University of Wisconsin System; University of Wisconsin Madison; Univ…	Karumbaiah, L (corresponding author), 425 River Rd, Athens, GA 30602 USA.	0	ELSEVIER SCI LTD	OXFORD	THE BOULEVARD, LANGFORD LANE, KIDLINGTON, OXFORD OX5 1GB, OXON, ENGLAND	1465-3249	1477-2566	CYTOTHERAPY	Cytotherapy	JUN	2023	25	6	670	682	10.1016/j.jcyt.2023.01.008	http://dx.doi.org/10.1016/j.jcyt.2023.01.008	13	Cell & Tissue Engineering; Biotechnology & Applied Microbiology; Cell Biology; Hematology; Medicine, Research & Experimental	Science Citation Index Expanded (SCI-EXPANDED)	Cell Biology; Biotechnology & Applied Microbiology; Hematology; Research & Experimental Medicine	I0OQ7	36849306	2023-10-05	WOS:000999859100001
Ali, OA; Doherty, E; Bell, WJ; Fradet, T; Hudak, J; Laliberte, MT; Mooney, DJ; Emerich, DF	Ali, Omar A.; Doherty, Ed; Bell, William J.; Fradet, Tracie; Hudak, Jebecka; Laliberte, Marie-Therese; Mooney, David J.; Emerich, Dwaine F.	Biomaterial-Based Vaccine Induces Regression of Established Intracranial Glioma in Rats	PHARMACEUTICAL RESEARCH	English	Article	CONTROLLED DELIVERY; IMMUNOTHERAPY; SYSTEMS; CANCER; CELLS	The prognosis for glioma patients is poor, and development of new treatments is critical. Previously, we engineered polymer-based vaccines that control GM-CSF, CpG-oligonucleotide, and tumor-lysate presentation to regulate immune cell trafficking and activation, which promoted potent immune responses against peripheral tumors. Here, we extend the use of this system to glioma. Rats were challenged…	[Ali, Omar A.; Doherty, Ed; Bell, William J.; Fradet, Tracie; Hudak, Jebecka; Laliberte, Marie-Therese; Mooney, David J.; Emerich, Dwaine F.] InCytu Inc, Lincoln, RI 02865 USA; [Ali, Omar A.; Doherty, Ed; Mooney, David J.] Wyss Inst Biol Inspired Engn, Cambridge, MA 02138 USA; [Ali, Omar A.; Mooney, David J.] Harvard Univ, Sch Engn & Appl Sci, Cambridge, MA 02138 USA	Harvard University	Emerich, DF (corresponding author), InCytu Inc, 701 George Washington Highway, Lincoln, RI 02865 USA.	30	SPRINGER/PLENUM PUBLISHERS	NEW YORK	233 SPRING ST, NEW YORK, NY 10013 USA	0724-8741	1573-904X	PHARM RES-DORDR	Pharm. Res.	MAY	2011	28	5	1074	1080	10.1007/s11095-010-0361-x	http://dx.doi.org/10.1007/s11095-010-0361-x	7	Chemistry, Multidisciplinary; Pharmacology & Pharmacy	Science Citation Index Expanded (SCI-EXPANDED)	Chemistry; Pharmacology & Pharmacy	747EB	21225320	2023-10-05	WOS:000289302000012
Sathornsumetee, S; Rich, JN	Sathornsumetee, Sith; Rich, Jeremy N.	Antiangiogenic therapy in malignant glioma: Promise and challenge	CURRENT PHARMACEUTICAL DESIGN	English	Review	ENDOTHELIAL GROWTH-FACTOR; PHASE-II TRIAL; TYROSINE KINASE INHIBITOR; NEWLY-DIAGNOSED GLIOBLASTOMA; RECOMBINANT INTERFERON-BETA; ANTI-VEGF ANTIBODY; BRAIN-TUMOR GROWTH; FACTOR RECEPTOR; IMATINIB MESYLATE; TEMOZOLOMIDE TREATMENT	Malignant glioma represents one of the most lethal and angiogenic cancers. Angiogenesis is a fundamental process of blood vessel growth that is a hallmark of cancer. Although several molecular mechanisms contribute to tumor angiogenesis in gliomas, the vascular endothelial growth factor (VEGF) pathway appears particularly important and has been a prominent therapeutic target in cancer treatment. …	[Sathornsumetee, Sith; Rich, Jeremy N.] Duke Univ, Med Ctr,Preston Robert Tisch Bran Tumor Ctr, Dept Med, Div Neurol & Neurosurg, Durham, NC 27710 USA; [Sathornsumetee, Sith] Mahidol Univ, Siriraj Hosp, Fac Med, Dept Med,Div Neurol, Bangkok 10700, Thailand; [Rich, Jeremy N.] Duke Univ, Med Ctr, Preston Robert Tisch Bran Tumor Ctr, Dept Surg, Durham, NC 27710 USA; [Rich, Jeremy N.] Duke Univ, Med …	Duke University; Mahidol University; Duke University; Duke University; Duke University	Rich, JN (corresponding author), Duke Univ, Med Ctr,Preston Robert Tisch Bran Tumor Ctr, Dept Med, Div Neurol & Neurosurg, DUMC 2900, Durham, NC 27710 USA.	38	BENTHAM SCIENCE PUBL LTD	SHARJAH	EXECUTIVE STE Y-2, PO BOX 7917, SAIF ZONE, 1200 BR SHARJAH, U ARAB EMIRATES	1381-6128	1873-4286	CURR PHARM DESIGN	Curr. Pharm. Design		2007	13	35	3545	3558	10.2174/138161207782794130	http://dx.doi.org/10.2174/138161207782794130	14	Pharmacology & Pharmacy	Science Citation Index Expanded (SCI-EXPANDED)	Pharmacology & Pharmacy	268MK	18220791	2023-10-05	WOS:000253583700002
Nagai, M; Masuzawa, T	Nagai, M; Masuzawa, T	Vaccination with MCP-1 cDNA transfectant on human malignant glioma in nude mice induces migration of monocytes and NK cells to the tumor	INTERNATIONAL IMMUNOPHARMACOLOGY	English	Article	LASTING ANTITUMOR IMMUNITY; CHEMOATTRACTANT PROTEIN-1; GENE-TRANSFER; REDUCED TUMORIGENICITY; GAMMA-INTERFERON; EXPRESSION; CANCER; INTERLEUKIN-4; INFILTRATION; SUPPRESSION	Recently, studies on vaccination with tumor cells genetically engineered to produce monocyte chemoattractant protein-1 (MCP-1) have provided some encouragement. These studies have shown infiltration of certain types of lymphocytes at the tumor site. However, natural killer (NK) cells have not yet been assessed, We obtained a human malignant glioma cell line producing human MCP-1 constitutively by…	Jichi Med Sch, Dept Neurol Surg, Minami Kawachi, Tochigi 3290498, Japan	Jichi Medical University	Nagai, M (corresponding author), Jichi Med Sch, Dept Neurol Surg, 3311-1 Yakushiji, Minami Kawachi, Tochigi 3290498, Japan.	15	ELSEVIER SCIENCE BV	AMSTERDAM	PO BOX 211, 1000 AE AMSTERDAM, NETHERLANDS	1567-5769	1878-1705	INT IMMUNOPHARMACOL	Int. Immunopharmacol.	APR	2001	1	4	657	664	10.1016/S1567-5769(00)00050-3	http://dx.doi.org/10.1016/S1567-5769(00)00050-3	8	Immunology; Pharmacology & Pharmacy	Science Citation Index Expanded (SCI-EXPANDED)	Immunology; Pharmacology & Pharmacy	434NF	11357878	2023-10-05	WOS:000168821800005
Brown, NE; Marshall, JF	Brown, Nicholas E.; Marshall, John F.	Integrin-Mediated TGFβ Activation Modulates the Tumour Microenvironment	CANCERS	English	Review	GROWTH-FACTOR-BETA; REGULATORY T-CELLS; NEWLY-DIAGNOSED GLIOBLASTOMA; EPITHELIAL-MESENCHYMAL TRANSITION; IMMUNE CHECKPOINT BLOCKADE; BREAST-CANCER CELLS; TRANSFORMING GROWTH-FACTOR-BETA-1; ALPHA-V-BETA-6 INTEGRIN; IN-VIVO; LATENT TGF-BETA-1	TGF beta (transforming growth factor-beta) is a pleotropic cytokine with contrasting effects in cancer. In normal tissue and early tumours, TGF beta acts as a tumour suppressor, limiting proliferation and inducing apoptosis. However, these effects are eventually abrogated by the loss or inactivation of downstream signalling within the TGF beta pathway, and in established tumours, TGF beta then ac…	[Brown, Nicholas E.; Marshall, John F.] Queen Mary Univ London, Canc Res UK Ctr Excellence, Barts Canc Inst, Ctr Tumour Biol, Charterhouse Sq, London EC1M 6BQ, England	University of London; Queen Mary University London; Cancer Research UK	Marshall, JF (corresponding author), Queen Mary Univ London, Canc Res UK Ctr Excellence, Barts Canc Inst, Ctr Tumour Biol, Charterhouse Sq, London EC1M 6BQ, England.	52	MDPI	BASEL	ST ALBAN-ANLAGE 66, CH-4052 BASEL, SWITZERLAND		2072-6694	CANCERS	Cancers	SEP	2019	11	9			10.3390/cancers11091221	http://dx.doi.org/10.3390/cancers11091221	24	Oncology	Science Citation Index Expanded (SCI-EXPANDED)	Oncology	JD1EW	31438626	2023-10-05	WOS:000489719000006
Ali, OA; Doherty, E; Bell, WJ; Fradet, T; Hudak, J; Laliberte, MT; Mooney, DJ; Emerich, DF	Ali, Omar A.; Doherty, Edward; Bell, William J.; Fradet, Tracie; Hudak, Jebecka; Laliberte, Marie-Therese; Mooney, David J.; Emerich, Dwaine F.	The efficacy of intracranial PLG-based vaccines is dependent on direct implantation into brain tissue	JOURNAL OF CONTROLLED RELEASE	English	Article	INJECTABLE CHEMOTHERAPEUTIC MICROSPHERES; SURVIVAL FOLLOWING IMPLANTATION; CONTROLLED DELIVERY; IMMUNOTHERAPY; CANCER; VACCINATION; SYSTEMS; CELLS	We previously engineered a macroporous, polymer-based vaccine that initially produces GM-CSF gradients to recruit local dendritic cells and subsequently presents CpG oligonucleotides, and tumor lysate to cell infiltrates to induce immune cell activation and immunity against tumor cells in peripheral tumor models. Here, we demonstrate that this system eradicates established intracranial glioma fol…	[Bell, William J.; Fradet, Tracie; Hudak, Jebecka; Laliberte, Marie-Therese; Emerich, Dwaine F.] InCytu Inc, Lincoln, RI 02865 USA; [Ali, Omar A.; Doherty, Edward; Mooney, David J.] Wyss Inst Biol Inspired Engn, Cambridge, MA 02138 USA; [Ali, Omar A.; Mooney, David J.] Harvard Univ, Sch Engn & Appl Sci, Cambridge, MA 02138 USA	Harvard University	Emerich, DF (corresponding author), InCytu Inc, 701 George Washington Highway, Lincoln, RI 02865 USA.	17	ELSEVIER	AMSTERDAM	RADARWEG 29, 1043 NX AMSTERDAM, NETHERLANDS	0168-3659	1873-4995	J CONTROL RELEASE	J. Control. Release	SEP 25	2011	154	3	249	257	10.1016/j.jconrel.2011.06.021	http://dx.doi.org/10.1016/j.jconrel.2011.06.021	9	Chemistry, Multidisciplinary; Pharmacology & Pharmacy	Science Citation Index Expanded (SCI-EXPANDED)	Chemistry; Pharmacology & Pharmacy	828LU	21704093	2023-10-05	WOS:000295503300006
Bielamowicz, K; Fousek, K; Byrd, TT; Samaha, H; Mukherjee, M; Aware, N; Wu, MF; Orange, JS; Sumazin, P; Man, TK; Joseph, SK; Hegde, M; Ahmed, N	Bielamowicz, Kevin; Fousek, Kristen; Byrd, Tiara T.; Samaha, Hebatalla; Mukherjee, Malini; Aware, Nikita; Wu, Meng-Fen; Orange, Jordan S.; Sumazin, Pavel; Man, Tsz-Kwong; Joseph, Sujith K.; Hegde, Meenakshi; Ahmed, Nabil	Trivalent CAR T cells overcome interpatient antigenic variability in glioblastoma	NEURO-ONCOLOGY	English	Article	BRAIN-STEM; RECEPTORS; THERAPY; IMMUNOTHERAPY; EXPRESSION; REGRESSION; ESCAPE; SAFETY; GENES; EPHA2	Glioblastoma (GBM) is the most common primary malignant brain cancer, and is currently incurable. Chimeric antigen receptor (CAR) T cells have shown promise in GBM treatment. While we have shown that combinatorial targeting of 2 glioma antigens offsets antigen escape and enhances T-cell effector functions, the interpatient variability in surface antigen expression between patients hinders the cli…	[Bielamowicz, Kevin; Fousek, Kristen; Byrd, Tiara T.; Samaha, Hebatalla; Aware, Nikita; Joseph, Sujith K.; Hegde, Meenakshi; Ahmed, Nabil] Texas Childrens Hosp, Baylor Coll Med, Houston Methodist Hosp, Ctr Cell & Gene Therapy, Houston, TX 77030 USA; [Bielamowicz, Kevin; Sumazin, Pavel; Man, Tsz-Kwong; Hegde, Meenakshi; Ahmed, Nabil] Texas Childrens Canc Ctr, Houston, TX USA; [Bielamowicz, Kevin; …	The Methodist Hospital System; The Methodist Hospital - Houston; Baylor College of Medicine; Texas Children's Cancer Center; Baylor College of Medicine; Baylor College of Medicine; Children's Cancer Hospital 57357; Baylor College of Medicine; Baylor College of Medicine; Baylor College of Medicine	Bielamowicz, K; Ahmed, N (corresponding author), Baylor Coll Med, Ctr Cell & Gene Therapy, 1102 Bates St MC 3-3320, Houston, TX 77030 USA.	252	OXFORD UNIV PRESS INC	CARY	JOURNALS DEPT, 2001 EVANS RD, CARY, NC 27513 USA	1522-8517	1523-5866	NEURO-ONCOLOGY	Neuro-Oncology	APR	2018	20	4	506	518	10.1093/neuonc/nox182	http://dx.doi.org/10.1093/neuonc/nox182	13	Oncology; Clinical Neurology	Science Citation Index Expanded (SCI-EXPANDED)	Oncology; Neurosciences & Neurology	GC0DY	29016929	2023-10-05	WOS:000429448300009
Rahman, MA; Brekke, J; Arnesen, V; Hannisdal, MH; Navarro, AG; Waha, A; Herfindal, L; Rygh, CB; Bratland, E; Brandal, P; Haasz, J; Oltedal, L; Miletic, H; Lundervold, A; Lie, SA; Goplen, D; Chekenya, M	Rahman, Mohummad A.; Brekke, Jorunn; Arnesen, Victoria; Hannisdal, Marianne H.; Navarro, Andrea G.; Waha, Andreas; Herfindal, Lars; Rygh, Cecilie B.; Bratland, Eirik; Brandal, Petter; Haasz, Judit; Oltedal, Leif; Miletic, Hrvoje; Lundervold, Arvid; Lie, Stein A.; Goplen, Dorota; Chekenya, Martha	Sequential bortezomib and temozolomide treatment promotes immunological responses in glioblastoma patients with positive clinical outcomes: A phase 1B study	IMMUNITY INFLAMMATION AND DISEASE	English	Article	PROTEASOME INHIBITOR BORTEZOMIB; CENTRAL-NERVOUS-SYSTEM; I TRIAL; PLUS O-6-BENZYLGUANINE; MALIGNANT GLIOMA; BINDING PROTEIN; RECURRENT; GENE; CELLS; MGMT	Background Glioblastoma (GBM) is an aggressive malignant brain tumor where median survival is approximately 15 months after best available multimodal treatment. Recurrence is inevitable, largely due to O(6)methylguanine DNA methyltransferase (MGMT) that renders the tumors resistant to temozolomide (TMZ). We hypothesized that pretreatment with bortezomib (BTZ) 48 hours prior to TMZ to deplete MGMT…	[Rahman, Mohummad A.; Brekke, Jorunn; Arnesen, Victoria; Navarro, Andrea G.; Lundervold, Arvid; Chekenya, Martha] Univ Bergen, Dept Biomed, Jonas Lies Vei 91, N-5020 Bergen, Norway; [Brekke, Jorunn; Hannisdal, Marianne H.; Goplen, Dorota] Haukeland Hosp, Dept Oncol, Bergen, Norway; [Waha, Andreas] Univ Bonn, Dept Neuropathol, Bonn, Germany; [Herfindal, Lars] Univ Bergen, Dept Clin Sci, Bergen, No…	University of Bergen; University of Bergen; Haukeland University Hospital; University of Bonn; University of Bergen; University of Bergen; Haukeland University Hospital; University of Bergen; Haukeland University Hospital; University of Oslo; University of Bergen; Haukeland University Hospital; University of Bergen	Chekenya, M (corresponding author), Univ Bergen, Dept Biomed, Jonas Lies Vei 91, N-5020 Bergen, Norway.	13	WILEY	HOBOKEN	111 RIVER ST, HOBOKEN 07030-5774, NJ USA		2050-4527	IMMUN INFLAMM DIS	IMMUN. INFLAMM. DIS.	SEP	2020	8	3	342	359	10.1002/iid3.315	http://dx.doi.org/10.1002/iid3.315	18	Immunology	Science Citation Index Expanded (SCI-EXPANDED)	Immunology	MX0IF	32578964	2023-10-05	WOS:000542202800001
Shen, LX; Li, HZ; Bin, SF; Li, PY; Chen, J; Gu, HH; Yuan, WH	Shen, Luxi; Li, Hongzhi; Bin, Shufang; Li, Panyuan; Chen, Jie; Gu, Haihua; Yuan, Weihua	The efficacy of third generation anti-HER2 chimeric antigen receptor T cells in combination with PD1 blockade against malignant glioblastoma cells	ONCOLOGY REPORTS	English	Article	ACUTE LYMPHOBLASTIC-LEUKEMIA; HER-2/NEU OVEREXPRESSION; ADOPTIVE IMMUNOTHERAPY; ACTIVATION; PD-1	Without effective treatment, glioblastoma is one of the deadliest cancers worldwide. The aim of the present study was to explore whether combinational immunotherapy is effective for treating malignant glioblastoma in vitro. The therapeutic efficacy of third generation anti-human epidermal growth factor receptor 2 (HER2) chimeric antigen receptor (CAR)-T cells alone and in combination with PD1 blo…	[Shen, Luxi] Capital Med Univ, Beijing Friendship Hosp, 95 Yongan Rd, Beijing 100050, Peoples R China; [Li, Hongzhi; Bin, Shufang; Li, Panyuan; Chen, Jie; Gu, Haihua; Yuan, Weihua] Wenzhou Med Univ, Sch Lab Med & Life Sci, Key Lab Lab Med, Zhejiang Prov Key Lab Med Genet,Minist Educ, North Zhongshan Rd, Wenzhou 325035, Zhejiang, Peoples R China	Capital Medical University; Wenzhou Medical University	Shen, LX (corresponding author), Capital Med Univ, Beijing Friendship Hosp, 95 Yongan Rd, Beijing 100050, Peoples R China.;Yuan, WH (corresponding author), Wenzhou Med Univ, Sch Lab Med & Life Sci, Key Lab Lab Med, Zhejiang Prov Key Lab Med Genet,Minist Educ, North Zhongshan Rd, Wenzhou 325035, Zhejiang, Peoples R China.	32	SPANDIDOS PUBL LTD	ATHENS	POB 18179, ATHENS, 116 10, GREECE	1021-335X	1791-2431	ONCOL REP	Oncol. Rep.	OCT	2019	42	4	1549	1557	10.3892/or.2019.7263	http://dx.doi.org/10.3892/or.2019.7263	9	Oncology	Science Citation Index Expanded (SCI-EXPANDED)	Oncology	IZ4RV	31524276	2023-10-05	WOS:000487071800028
[truncated: 1,340 more rows]
